# Supplementary material for: New heterodont odontocetes from the Oligocene Pysht Formation in Washington State, U.S.A., and a reevaluation of Simocetidae (Cetacea, Odontoceti)
Source: PeerJ. 2023 Jun 23;11:e15576. doi: 10.7717/peerj.15576 (PMC10292202; doi:10.7717/peerj.15576)
Supplement: Supplemental Information 1 [file peerj-11-15576-s001.nex]

#NEXUS
[written Thu Apr 13 11:08:34 PDT 2023 by Mesquite  version 3.6 (build 917) at Callistosiren.local/192.168.20.161]

BEGIN TAXA;
	TITLE Taxa;
	DIMENSIONS NTAX=110;
	TAXLABELS
		Bos Sus_scrofa Hippopotamidae Georgiacetus_vogtlensis Mammalodon_colliveri Janjucetus_hunderi Caperea_marginata Balaenidae Eschrichtius_robustus Balaenoptera_physalus Megaptera_novaeangliae Physeter_macrocephalus Kogia_spp Ninoziphius_platyrostris Tasmacetus_shepherdi Ziphius_cavirostris Berardius_spp Mesoplodon_spp Inia_geoffrensis Platanista_gangetica Lipotes_vexillifer Pontoporia_blainvillei Monodontidae Phocoena_phocoena Phocoenoides_dalli Tursiops_truncatus Pseudorca_crassidens Orcinus_orca Orcaella_brevirostris Globicephala_spp Grampus_griseus Leucopleurus_acutus Delphinus_spp Zygorhiza_kochii Mystacodon_selenensis Coronodon_havensteini Fucaia_goedertorum Aetiocetus_cotylalveus Eomysticetus_whitmorei Micromysticetus_rothauseni Diorocetus_hiatus Pelocetus_calvertensis Parabalaenoptera_baulinensis Archaeodelphis_patrius Xenorophus_sp Xenorophus_sloanii Albertocetus_meffordorum Echovenator_sandersi Cotylocara_macei Agorophius_pygmaeus Ankylorhiza_tiedemani Phoberodon_arctirostris Patriocetus_kazakhstanicus Waipatia_maerewhenua Papahu_taitapu Ediscetus_osbornei Squalodon_calvertensis Prosqualodon_davidi Squaloziphius_emlongi Eurhinodelphis_bossi Notocetus_vanbenedeni Zarhachis_flagellator Zarhinocetus_errabundus_ Parapontoporia_wilsoni Parapontoporia_sternbergi Brachydelphis_mazeasi Orycterocetus_crocodilinus Kentriodon_pernix Delphinodon_dividum Kampholophos_serrulus Lophocetus_calvertensis Lophocetus_repenningi Pliopontos_littoralis Atocetus_nasalis_ Atocetus_iquensis_ Albireo_whistleri Hadrodelphis_calvertensis Liolithax_pappus Macrokentriodon_morani Stenasodelphis_russellae Auroracetus_bakerae Eodelphinus_kabatensis Hemisyntrachelus_pisanus Hemisyntrachelus_cortesii_ Piscolithax_longirostris Australithax_intermedia Lomacetus_ginsburgi Pterophocoena_nishinoi Haborophocoena_toyoshimai Haborophocoena_minutus Meherrinia_isoni Protophocoena_minima Ischyrorhynchus_vanbenedeni Isthminia_panamensis Rudicetus_squalodontoides Pithanodelphis_cornutus Tagicetus_joneti Brachydelphis_jahuayensis Brujadelphis_ankylorostris Otekaikea_marplesi Otekaikea_huata Ashleycetus_planicapitis Mirocetus_riabinini Simocetus_rayi LACM_124104 Olympicetus_avitus LACM_158720 LACM_124105 CCNHM_1000 Inermorostrum_xenops 
	;

END;


BEGIN CHARACTERS;
	TITLE  Character_Matrix;
	DIMENSIONS  NCHAR=338;
	FORMAT DATATYPE = STANDARD RESPECTCASE GAP = - MISSING = ? SYMBOLS = "  0 1 2 3 4 5 6 7 8 9 A B C D E F G H J K M N P Q R S T U V W X";
	CHARSTATELABELS 
		1 Baleen /  absent present,
		2 Rostrum /  narrows_in_width_anteriorly_or_anterior_half_approximately_the_same_width_as_posterior_half anterior_part_widened_transvesely,
		3 Length_of_rostral_portion_of_maxilla /  'short, rostral portion of maxilla < 43% of condylobasal length excluding the premaxillae' 'intermediate, rostral portion between 48% and 70% of modified condylobasal length' 'elongate, rostral portion >73% modified condylobasal length',
		4 Anterior_half_of_maxilla /  its_lateral_edge_in_cross_section_forms_an_angle_of_60_to_45_degrees highly_acute_angle_with_flattened_maxila,
		5 'Vomerine trough, or mesorostral canal' /  'Open, vomer in cross section is V-shaped or U-shaped' 'partially or completely filled in with bone, becomes solid rod of bone',
		6 Rostral_constriction_well_anterior_to_antorbital_notch /  absent present,
		7 Width_of_rostrum_at_antorbital_notch /  'wide, rostral width >92% of the width across of middle of orbits' 'fairly wide, between 82% and 72% the width across orbits' 'narrow, between 68% and 46% the orbital width' 'very narrow, between 32% and 29% the orbital width',
		8 Premaxilla_in_dorsal_view /  portion_adjacent_to_and_anterior_to_nasal_opening_narrows_or_remains_the_same_width_anteriorly widens_at_anterior_end,
		9 Premaxillae_on_anterior_third_of_rostrum /  'with skull in dorsal view, contact and fused along midline' contact_but_not_fused_along_midlne sporadic_contact_along_midline separated_by_a_narrow_fissure_for_entire_length clear_separation_although_mesorostral_canal_still_has_a_partial_roof 'very wide separation, mesorostral canal is completely open along entire length',
		10 Premaxillae_on_middle_third_of_rostrum /  'with skull in dorsal view, contact and fused along midline' contact_but_not_fused_along_midline sporadic_contact_along_midline separated_by_a_narrow_fissure_for_entire_length clear_separation_although_mesorostral_canal_still_has_a_partial_roof 'very wide separation, mesorostral canal is completely open along entire length',
		11 Suture_between_maxilla_on_rostrum /  suture_fused_along_most_of_rostrum anterior_quarter_of_rostrum_fused_with_remaining_portions_unfused unfused_along_entire_rostrum_but_articulation_tight suture_is_unfused_and_marked_by_a_deep_grooved,
		12 Posterior_region_of_rostral_edge /  lateral_margin_is_straight_or_gently_concave_with_skull_in_dorsal_view 'slightly bowed outward causing a V-shaped antorbital notch' 'bowed far outward forming a deep U-shaped antorbital notch' lateral_margin_of_maxilla_nearly_contact_lacrimal_and_jugal_resulting_in_the_opening_of_the_notch_being_a_narrow_slit,
		13 Posterodorsal_portion_of_maxilla /  sutured_to_frontal 'not sutured, separated from frontal by a distinct gap, which is situated between the maxilla anterodorsal and the frontal ventrally',
		14 Steep_face_on_anterolateral_edge_of_zygomatic_process_of_maxilla_clearly_separating_it_from_rostral_portion_of_maxilla /  absent present_but_low present_and_well_developed,
		15 Posterior_end_of_ascending_process_of_maxilla /  tapers_to_a_point 'end is squared-off',
		16 Posterior_wall_of_antorbital_notch /  Maxilla lacrimal_and_or_jugal,
		17 Palatal_surface_of_rostrum /  flat_or_gently_concave bears_pronounced_longitudinal_keel_along_the_midline_of_the_rostrum,
		18 Palatal_surface_of_maxilla /  'bears few vascular foramina, those that are present are small' 'bears many, large vascular foramina that open laterally and anterolaterally into long sulci' bears_numerous_small_vascular_foramina_that_lack_sulci,
		19 Posterior_end_of_palatal_surface_of_rostrum_at_the_suture_between_palatine_and_maxilla /  'concave to flat, depth of rostrum, measured as the dorsoventral distance from the level of the lateral edge of rostrum to the ventralmost part of rostrum, is <8% the width of rostrum at antorbital notches' 'convex, depth between 11% and 25% the rostral width' 'highly convex, rostral depth >27% the rostral width',
		20 Palatine /  sutured_to_maxilla_and_suture_visible fused_to_maxilla,
		21 'Palatine/Maxilla suture' /  'In ventral view, suture between both palatines and both maxillae is straight transversely or bowed anteriorly' 'maxillae have posterior processes that separate palatines anteriorly, suture around midline is V-shaped and points posteriorly',
		22 Teeth_in_females /  erupt_in_adulthood do_not_reupt_in_adulthood_but_remain_in_the_crypt,
		23 Tooth_rows /  separated_and_diverge_posteriorly 'left and righ sides adjacent to the midline and thus close together, are nearly parallel',
		24 Number_double_rooted_teeth_in_maxilla /  none 1_or_2 4 5 6 7 8_or_more,
		25 Number_of_teeth_with_alveoli_completely_enclosed_in_the_maxilla /  'none, 1, 2, or 3' 7_or_8 9_to_10 11_to_13 15_to_17 21_to_23 26_to_29 32_to_39 50_to_60,
		26 Large_diastemata_between_posterior_buccal_teeth /  Absent Present,
		27 Tooth_enamel /  Smooth bears_reticulating_striae Nodular,
		28 Lower_anterior_mandibular_teeth /  Conical Spatulate laterally_compressed,
		29 Lower_anterior_teeth /  deeply_rooted_with_at_least_half_of_tooth_forming_root not_deeply_rooted,
		30 Swelling_on_lingual_side_of_posterior_lower_teeth /  Absent Present,
		31 Posterior_buccal_teeth /  'High peg-shaped teeth, crown base is <70% the crown height' 'nearly an equilateral triangle, crown base is between 100% to 148% the crown height' 'wide low teeth, crown base is >180% the crown height',
		32 Buccal_teeth_ectocingulum /  Absent Present,
		33 Buccal_teeth_entocingulum /  Present Absent,
		34 Buccal_teeth /  bear_accessory_cusps cusps_absent,
		35 Central_cusp_as_compared_to_denticles /  much_larger subequal,
		36 Anteriormost_mandibular_teeth /  oriented_anteriorly vertical inclined_posteriorly,
		37 Anteriormost_mandibular_teeth /  smaller_than_posterior_teeth approximately_same_size_as_posterior_teeth greatly_enlarged,
		38 Number_of_teeth_in_lower_jaw /  None _ 8_to_10 11_to_12 13_to_14 19_to_23 24_to_27 28_to_34 more_than_40,
		39 Mandible_in_lateral_view /  straight arched_dorsally,
		40 Length_of_mandibular_symphysis /  'short, mandibular symphysis forms less than 28% of the total mandibular length' 'long, symphysis length between 33% and 40% of the mandibular length' 'very long, symphysis forms more than 48% of the length of the mandibles',
		41 Mandibular_symphysis /  at_least_one_third_of_the_symphysis_is_fused sutured_but_unfused 'not sutured, shallow longitudinal fossa for fibrocartilaginous connection' 'not sutured, well-developed longitudinal groove for fibrocartilaginous connection',
		42 Longitudinal_groove_on_underside_of_mandible /  Absent Present,
		43 Mandible /  bowed_medially Straight 'slightly bowed laterally, a line drawn from the posteriormost to anteriormost point stays within body of mandible' 'strongly bowed outward, line from anterior to posterior points does not entirely lie within body of mandible',
		44 Mandibular_fossa /  Small_or_absent 'present and large, forms a large cavity posterior to the mandibular foramen',
		45 Shape_or_coronoid_process /  'long and low, height of mandible at coronoid process <89% the length of coronoid' height_of_mandible_between_100_and_177%_the_length_of_the_coronoid 'short and high, height between 203 and 300% coronoid leight' 'very high and short, height >450% the length of the coronoid',
		46 Dorsal_surface_of_condyle /  'elevated above dorsal edge of the rest of mandible, not counting coronoid process' at_same_level_as_rest_of_mandible,
		47 Supraorbital_proceses_of_frontal /  are_horizontal_or_gradually_slope_lateroventrally_away_from_vertex_of_skull abrutly_depressed_at_based_to_a_level_noticeably_below_that_of_dorsal_surface_of_interorbital_region slope_laterodorsally_away_from_vertex,
		48 Dorsal_edge_of_orbit_relative_to_lateral_edge_of_rostrum /  below_the_level_of_the_edge_of_rostrum 'orbit low, either in line with edge of rostrum or slightly above it, height of orbit <46% the height of rostral base, both heights measured relative to the lateral edge of rostrum' 'orbit low, height of dorsal edge of orbit between 50% and 92% the rostral height' 'orbit high, height between 100 and 128% the rostral height' 'orbit elevated well above rostrum, orbital height >163% the rostral height',
		49 'Frontal/Maxilla suture' /  'with skull in lateral view, suture is approximately horizontal, and lateral exposure of frontal over the orbit does not thicken posteriorly' 'angled posterodorsally at an angle of 50 to 70 degrees from axis of rostrum, lateral exposure of frontal thickens posteriorly',
		50 Anterior_edge_of_the_supraorbital_process /  oriented_anteromedially 'oriented slightly anterolaterally, forms an angle <30 degrees with sagittal plane' 'oriented anterolaterally, forms an angle between 35 and 60 degrees' oriented_anterolaterally_or_laterally_forms_an_angle_between_68_and_90_degrees oriented_posterolaterally_forms_an_angle_between_107_and_120_degrees 'oriented posterolaterally, forms an angle >142 degrees',
		51 Lacrimal /  forms_small_bone_on_anterior_edge_or_orbit_with_small_orbital_portion 'enlarged both posteromedially and anterolaterally paralleling anterior edge of surpaorbital process of frontal, shaped like a thick rod',
		52 Lacrimal /  restricted_below_supraorbital_process_of_frontal wraps_around_anterior_edge_of_supraorbital_process_of_frontal_and_slightly_overlies_its_anterior_end greatly_expanded_posterodorsally_and_covering_much_of_lateral_side_of_supraorbital_process_of_frontal,
		53 Lacrimal_foramen_or_groove /  Present Absent,
		54 Lacrimal_and_jugal /  separate fused,
		55 Jugal_and_lacrimal /  jugal_and_lacrimal_contact_each_other_externally 'lacrimal excluded from edge of skull, jugal directly contacts anterior edge of frontal',
		56 Combined_anteroposterior_legth_of_the_lacrimal_and_jugal_exposure_that_is_posterior_to_antorbital_notch /  'with skull in ventral view, exposure is small and combined length forms <31% of anteroposterior distance from antorbital notch to postorbital ridge' 'intermediate, forms between 35 and 59% of that distance' 'large, forms between 62% and 69% that distance' 'very large, forms >77 % of that distance',
		57 Jugal /  Thick_and_sturdy thin_splint_or_incomplete_or_absent,
		58 Dorsolateral_edge_of_ventral_infraorbital_foramen /  formed_by_maxilla 'formed by maxilla and lacrimal and/or jugal' 'formed by lacrimal and/or jugal' formed_by_frontal,
		59 Ventromedial_edge_of_ventral_infraorbital_foramen /  formed_by_maxilla 'formed by maxilla and palatine and/or pterygoid' 'formed by palatine and/or pterygoid',
		60 Maxillary_infraorbital_plate /  absent present_but_small present_and_large,
		61 Anteriormost_point_on_the_posterior_edge_of_the_supraorbital_process /  the_anteriormost_point_is_at_the_lateral_edge_of_the_postorbital_process 'located laterally, between 70% and 74% of transverse distance from sagittal plane to the lateral edge of the postorbital process' 'positioned approximately midway, located between 42% and 61% of that distance' 'medially positioned, located at a point < 34% of that distance',
		62 Postorbital_process /  long_and_projects_posterolaterally_and_slightly_ventrally short_and_directed_ventrally,
		63 'Infratemporal crest (postorbital ridge)' /  'present, forms well-defined curved ridge on posterior edge of sulcus for optic nerve' 'no well-defined ridge, region is gently convex',
		64 'Facial region of skull, skull in lateral view' /  Concave Flat moderately_arched_dorsally greatly_arched_dorsally,
		65 Anterior_cluster_of_dorsal_infraorbital_foramina /  single two three_or_more,
		66 Rostral_basin /  absent_or_poorly_defined 'present, situated medial to antorbital notch and anterior to supraorbital process of frontal, best developed medially and ventrally where lateral edge of maxilla is very thin',
		67 Transverse_distance_between_lateral_edges_of_right_and_left_premaxillae_at_antorbital_notches /  'small, distance <48% the width of rostrum at antorbital notches' 'intermediate, distance between 52 and 64% the antorbital width' 'wide, distance > than 78% the antorbital width',
		68 Premaxillae_immediately_anterior_to_external_bony_nares /  'widely separate with skull in dorsal view, gap between medial edges of premaxillae >63% the maximum width of external bony nares' 'Narrow separation, gap between premaxillae between 56 and 32% the width of external nares' 'separation absent or nearly so, gap <28% the nares width',
		69 Premaxillae_anterior_to_nasal_openings /  'are flat or concave, form a premaxillary sac fossa' convex_transversely forms_distinct_bosses_or_premaxillary_eminences_with_steep_posterior_faces_on_anterior_edges_of_nasal_openings,
		70 Premaxillary_foramina /  Absent present_and_one_on_right_side two_on_right_side three_on_right_side,
		71 Premaxillary_foramen_size /  right_and_left_subequal left_larger_than_right left_much_larger_than_right,
		72 Position_of_premaxillary_foramen /  far_anterior_of_antorbital_notch_and_anterior_edge_of_supraorbital_process 'approximately medial to or posterior to antorbital notch region, which is at the junction of supraorbital process with rostrum',
		73 Posterolateral_sulcus_from_premaxillary_foramen /  sulcus_very_short_or_absent present_and_short present_and_extends_to_level_equivalent_to_middle_of_nasal_openings,
		74 Premaxillae /  restricted_to_medial_position_adjacent_to_mesorostral_canal_and_nasal_opening extended_laterally_covering_much_of_the_supraorbital_process,
		75 Posteriormost_end_of_nasal_process_of_premaxilla /  located_far_anterior_to_anterior_edge_of_supraorbital_process_of_the_frontal just_anterior_to_or_in_a_transverse_line_with_anterior_edge_of_supraorbital_process_of_frontal 'in line with anterior half of supraorbital process of frontal or halfway point, anteroposteriorly, of supraorbital process of frontal' in_line_with_gap_between_posterior_half_of_supraorbital_process_or_postorbital_process_of_frontal in_line_with_gap_between_postorbital_process_and_anterior_tip_of_zygomatic_process_of_the_squamosal_or_in_line_with_anterior_tip_of_the_latter_process in_line_with_space_between_anterior_tip_of_zygomatic_process_of_squamosal_and_anterior_edge_of_floor_of_the_squamosal_fossa_or_in_line_with_anterior_edge_of_floor_of_the_squamosal_fossa located_posterior_to_anterior_edge_of_floor_of_the_squamosal_fossa,
		76 'Maxillary foramen (Posteriormost dorsal infraorbital foramen)' /  Absent 'present and one, situated over supraorbital process of frontal' two foramina_absent_because_roof_of_canal_that_carries_posterior_branches_of_internal_maxillary_artery_and_the_maxillary_division_of_infraorbital_nerve_is_unossified,
		77 Maxilla /  abuts_anterior_edge_of_supraorbital_process_of_frontal_or_terminates_anterior_to_it partially_covers_supraorbital_process covers_almost_entire_surface,
		78 Posteriormost_edge_of_the_ascending_process_of_maxilla /  situated_well_anterior_to_anterior_edge_of_orbit 'in transverse line with anterior half of supraorbital process of frontal or in line with the halfway point, anteroposteriorly, of supraorbital process' in_line_with_posterior_half_of_supraorbital_process_or_in_line_with_postorbital_process_of_frontal in_line_with_gap_between_postorbital_process_and_the_anterior_tip_of_zygomatic_process_of_squamosal_or_in_line_with_anterior_tip_of_the_latter_process in_line_with_space_between_anterior_tip_of_zygomatic_process_of_squamosal_and_anterior_edge_of_floor_of_squamosal_fossa_or_in_line_with_anterior_edge_of_the_floor_of_squamosal_fossa posterior_to_anterior_edge_of_floor_of_squamosal_fossa,
		79 Anterolateral_corner_of_maxilla_overlying_supraorbital_process_of_frontal /  Thin_and_equal_in_thickness_to_parts_posteromedial thickened_with_thinner_maxilla_in_posteromedial_direction,
		80 Maxillary_ridge /  Absent present form_transversely_compressed_and_high_crest crest_arches_over_and_encloses_a_cavity_for_the_melon,
		81 Anterior_edge_of_nasals /  'In transverse line with incisors, canines, or intervening diastema' In_line_with_P1 in_line_with_P2_or_about_18%_of_the_total_rostral_length_towards_anterior_edge_of_rostrum just_anterior_to_or_in_line_with_anterior_edge_of_supraorbital_process_of_frontal 'in line with anterior half of supraorbital process of frontal or in line with the halfway point, anteroposteriorly, of supraorbital process' in_line_with_posterior_half_of_supraorbital_process_or_in_line_with_postorbital_process_of_frontal in_line_with_gap_between_postorbital_process_and_the_anterior_tip_of_zygomatic_process_of_squamosal_or_in_line_with_the_anterior_tip_of_the_latter_process in_line_with_space_between_the_anterior_tip_of_zygomatic_process_of_squamosal_and_anterior_edge_of_the_floor_of_squamosal_fossa_or_in_line_with_anterior_edge_of_the_floor_of_squamosal_fossa posterior_to_the_anterior_edge_of_the_floor_of_the_squamosal_fossa,
		82 Anterior_edge_of_external_bony_nares /  'V-shaped, premaxillae gradually converge anteriorly to the midline' 'U-shaped, premaxillae abruptly converge anteriorly to the midline',
		83 Maxillae /  'In region anterior to nasal openings, maxillae are exposed lateral to premaxillae' 'maxillae are exposed at posterior end of roof of mesorostral gutter, medial to the premaxillae and nearly converge on midline' same_as_1_except_maxilla_also_exposed_on_anterior_edge_of_external_bony_nares,
		84 Ossicles /  Absent 'present, occur in anteromedial corners of external bony nares, probably a derivative of the maxilla',
		85 Right_premaxilla /  Posterior_edge_approximately_in_line_with_posterior_edge_of_left_premaxilla right_premaxilla_extended_distinctly_farther_than_left right_extended_much_farther_than_left,
		86 Transverse_width_of_right_premaxilla_immediately_anterior_to_external_bony_nares /  Distinctly_narrower_than_left_premaxilla 'subequal, width of right premaxilla within 10% of the width of left premaxilla' 'right wider, width is between 130% and 145% the width of the left' 'right much wider, width > 167% the width of the left',
		87 Right_premaxilla /  'Portion posterior to nasal openings wider than portion anterior to opening, with nasal septum angled anteriorly and to the right' 'portion anterior wider than portion posterior to nasal opening, septum angled anteriorly and to the left',
		88 External_bony_nares /  Left_and_right_are_the_same_size left_is_twice_or_more_the_size_of_the_right,
		89 Supracranial_basin /  Absent Present,
		90 Posterior_end_of_premaxilla /  Posterior_end_adjacent_to_lateral_edge_of_nasal_opening 'angled slightly laterally resulting in the following sequence, from lateral to medial, in one transverse plane: premaxilla, maxilla, anterior edge of nasals or mesethmoid',
		91 'Angle of premaxillae anterior to external bony nares, skull in lateral view' /  'Low angle, premaxillae form an angle < 28� with the lateral edge of rostrum' 'intermediate angle, form an angle between 30� and 40�' 'high angle, form an angle > 45�',
		92 Premaxillae_adjacent_to_nasal_opening /  Thin_dorsoventrally_and_porous_internally 'pachyostotic, in direction perpendicular to face, and pachyosteosclerotic but nasals and premaxillae equally project dorsally and anteriorly' 'extreme pachyostosis, premaxillae adjacent to nasals project farther outward, anteriorly and dorsally',
		93 Proximal_ethmoidal_region /  'Not visible in dorsal view, roofed over by nasals' exposed_dorsally,
		94 Mesethmoid /  'Forms T-shaped bone with median plate separating right and left nasal passages, not all of the dorsal part is divided by median plate' 'bears expanded posterodorsal plate which is not divided by median plate, median plate situated more ventrally',
		95 Shape_of_soft_tissue_external_nares /  Crescent_with_apices_pointed_anteriorly 'crescent with apices pointed posteriorly, might be skewed' Rectangular 'a longitudinal slit, might be slightly sigmoidal or angled' Comma_shaped,
		96 Soft_tissue_nasal_passages_distal_to_bony_external_nares /  Separate_with_two_separate_soft_tissue_external_nares separate_for_most_of_length_but_confluent_just_proximal_to_blowhole confluent,
		97 Orientation_of_right_soft_tissue_nasal_passages /  oriented_anterodorsally oriented_dorsally,
		98 Right_posterior_dorsal_bursa /  Small hypertrophied_to_form_the_spermaceti_organ,
		99 Melon /  Absent Small forms_large_sac_that_occupies_much_of_the_face 'hypertrophied, forms a dome-shaped face',
		100 Distal_sacs /  Absent 'present, situated immediately distal to museau de singe',
		101 Left_and_right_distal_sacs /  Equal_in_size 'right larger, includes physeterid condition of no distal sac on the left nasal passage',
		102 Blowhole_ligament /  Absent Present,
		103 Right_posterior_nasal_sac /  'Present and elongate, in some cases it reaches osteological vertex' 'reduced and short, never reaches osteological vertex' Absent,
		104 Nasofrontal_sacs /  Absent portions_posterior_to_nasal_passage_present 'same as previous state except that sacs extend anterodorsally around, and then in front of, the nasal passages; in dorsal view both nasofrontal sacs form a horseshoe shape',
		105 Inferior_vestibule /  Absent 'present, forms a diverticulum of nasal passages posterior to blowhole ligament',
		106 Premaxillary_sacs /  Absent 'present, form the most proximal diverticulum of nasal passages; they extend anteriorly adjacent to dorsal surfaces of premaxillae',
		107 Accessory_sac /  Absent 'present, forms a small diverticulum of inferior vestibule and extends anterolaterally around the attachment of blowhole ligament to premaxilla',
		108 Inflection_of_nasal_process_of_premaxilla /  'Absent, lateral edge of premaxilla is fairly straight or smoothly curved' 'present, the lateral edge of the posterior end of the premaxilla is sigmoidal with an anterior splint of maxilla that emarginates the posterior edge of premaxilla and splits it into a posterolateral plate and posteromedial splint',
		109 Position_of_inflection_of_premaxilla /  In_transverse_line_with_P1 in_line_with_P2_or_about_18%_of_total_rostral_length_towards_anterior_edge_of_rostrum just_anterior_to_or_in_line_with_anterior_edge_of_supraorbital_process_of_frontal 'in line with anterior half of supraorbital process of frontal or in line with the halfway point, anteroposteriorly, of supraorbital process' in_line_with_posterior_half_of_supraorbital_process_or_in_line_with_postorbital_process_of_frontal 'in line with gap between postorbital process and the anterior tip of zygomatic process of squamosal or in line with the anterior tip of the latter process, space is absent in some taxa' in_line_with_space_between_the_anterior_tip_of_zygomatic_process_of_squamosal_and_anterior_edge_of_the_floor_of_squamosal_fossa_or_in_line_with_anterior_edge_of_the_floor_of_squamosal_fossa posterior_to_anterior_edge_of_the_floor_of_squamosal_fossa,
		110 Premaxillary_cleft /  Absent 'present, posterior part of nasal process of premaxilla bears a distinct cleft that originates from at posterior edge of the premaxilla and continues anteriorly dividing the premaxilla in two' present_but_cleft_is_shallow,
		111 Premaxillae_adjacent_to_and_at_posterior_edge_of_the_nasal_opening /  Do_not_clearly_overhang_maxillae premaxillae_overhang_maxillae 'premaxillae greatly enlarged laterally, region between lateral edge of the right premaxilla and supraoccipital is partially enclosed',
		112 Narial_pit /  Absent 'present, an anterior extension of nasal passage and forms a blind pocket in the maxilla just dorsal to maxilla/palatine suture; medial wall of pocket is formed by vomer',
		113 Posterior_end_of_nasal_process_of_premaxillae /  'In addition to facing at least partially dorsally, face anterolaterally' face_anteriorly Face_anteromedially,
		114 Nasal_bones /  Two One None,
		115 Suture_between_right_and_left_nasals_and_right_and_left_frontals /  Shifted_towards_right_side situated_on_midline shifted_towards_left_side,
		116 Dorsoventral_thickness_of_anterior_edge_of_nasal /  'Very thin, nasal thickness < 82% of the anterior nasal width' 'thick, nasal thickness between 100% and 173% of the nasal width' 'very thick, > 200% the nasal width',
		117 Both_nasals_in_dorsal_view /  Anterior_edges_are_straight_in_one_transverse_plane with_point_on_midline_and_a_gap_on_each_side_between_premaxilla_and_nasal,
		118 Nasal /  Elongate_anteroposterior_plate_or_blocky anteroposteriorly_compressed_into_a_nearly_vertical_plate_with_fossa_on_ventrolateral_surface_for_posterior_nasal_sac fossa_well_excavated_with_boss_delimiting_dorsal_edge,
		119 Dorsal_surface_of_nasals /  Medial_portions_distinctly_higher_than_lateral_portions forms_a_fairly_flat_tabular_surface medial_portions_greatly_depressed_forming_a_median_trough_immediately_posterior_to_nasal_openings convex_but_no_obvious_median_trough_or_elevation,
		120 Maximum_transverse_width_of_both_nasals /  'Very narrow, < 37% of the maximum width of the external bony nares' 'narrow, width between 55% and 89% of the nares width' within_10%_of_the_nares_width 'wide, width between 123% and 140% the nares width' 'very wide, between 152% and 160% the nares width' 'extremely wide, width > 188% the width of external bony nares',
		121 Combined_width_of_posterior_edge_of_nasals /  'Wide, width > 150% the maximum width of external bony nares' 'subequal to external nares, width between 85% and 135% the nares width' 'narrow, width between 79% and 50% the nares width' 'very narrow, width between 44% and 39% the nares width' 'extremely narrow, width < 31% the nares width',
		122 'Nasal/Frontal suture' /  Approximately_straight_transversely frontal_has_anterior_wedge_between_posterior_ends_of_nasals,
		123 Position_of_posteriormost_edge_of_nasals /  Just_anterior_to_or_in_a_transverse_line_with_anterior_edge_of_supraorbital_process_of_frontal 'in line with anterior half of supraorbital process of frontal or in line with the halfway point, anteroposteriorly, of supraorbital process' in_line_with_posterior_half_of_supraorbital_process_or_in_line_with_postorbital_process_of_frontal in_line_with_gap_between_postorbital_process_and_the_anterior_tip_of_zygomatic_process_of_squamosal_or_in_line_with_the_anterior_tip_of_the_latter_process between_anterior_the_tip_of_zygomatic_process_of_squamosal_and_anterior_edge_of_the_floor_of_squamosal_fossa_or_in_line_with_anterior_edge_of_the_floor_of_squamosal_fossa posterior_to_the_anterior_edge_of_the_floor_of_the_squamosal_fossa,
		124 Height_of_posterior_portions_of_nasals_relative_to_lateral_edge_of_maxilla /  'Approximately equal to height of the base of rostrum (see character 58 for a description of measurement used); nasal height between 92% and 139% the rostral height' 'elevated above rostrum, height of nasals between 156% and 203% the rostral height' 'very elevated, height of nasals between 229% and 282% the rostral height' 'extremely elevated, height of nasals between 354% and 420% the rostral height' 'nasals tower above facial part of skull, height of nasals > 548% the rostral height',
		125 Frontals /  lower_than_nasals same_height_as_nasals higher_than_nasals,
		126 Frontals_posterior_to_nasals_and_between_the_maxillae /  Wider_than_maximum_transverse_width_across_nasals same_width_as_nasals 'narrower than nasals, maxillae expanded medially posterior to the nasals',
		127 Dorsal_exposure_of_frontals /  Fairly_flat_with_separation_between_right_and_left_frontal_obscure frontals_are_nodular_with_distinct_separating_sulcus_on_midline,
		128 Anterodorsal_wall_of_braincase /  formed_by_frontal mostly_formed_by_maxilla,
		129 Supraoccipital /  'Below frontals and/or nasals, whichever is higher' 'at same level as frontals and/or nasals' 'higher than frontals and/or nasals',
		130 Maxilla_on_dorsal_surface_of_skull /  'Does not contact supraoccipital and/or nuchal crest posteriorly, maxilla clearly separated by frontal and/or parietal' 'contact present, maxilla reaches nuchal crest and/or supraoccipital',
		131 Temporal_crest_ /  'Dorsal surface adjacent to crest is nearly horizontal, crest appears to be directed laterally' 'dorsal surface is concave and surface of temporal fossa below crest faces almost entirely laterally, crest appears to be oriented dorsolaterally',
		132 Temporal_crest /  'In posterior position, frontal roofs over the anterior third or more of temporal fossa' on_posterior_edge_of_supraorbital_process_of_frontal lateral_end_of_temporal_crest_on_dorsal_surface_of_supraorbital_process entire_crest_on_dorsal_surface_of_supraorbital_process,
		133 Roof_of_temporal_fossa /  Frontal 'frontal but with large opening through which maxilla and/or premaxilla is exposed, margins of the window are formed by a frontal ring',
		134 'Frontal/parietal suture in lateral view' /  Vertical_or_slightly_angled_posteroventrally dorsal_portion_of_suture_pointed_and_extended_far_anterior_so_that_the_anteriormost_point_of_parietal_is_anterior_to_the_posteriormost_point_of_premaxilla,
		135 Parietals_in_dorsal_view /  Contact_each_other_on_the_midline_or_are_separated_by_an_interparietal 'are in place in the skull roof but are visible only as small triangular areas at edges of the intertemporal constriction, supraoccipital overlaps median portions of parietals and obscures them' are_completely_absent_in_the_skull_roof 'visible only as triangular areas dorsolateral to supraoccipital, supraoccipital does not overlap parietals but separates and contacts them along an irregular suture',
		136 Interparietal /  Present absent_or_fused_so_that_it_is_not_distinguishable_from_parietals_and_frontals,
		137 'Cross-section through intertemporal region, including parietals' /  'Ovoid cross-section with sagittal crest' ovoid_but_sagittal_crest_absent 'pinched ventrally and dorsal part expanded laterally, expanded part is rounded-over in cross-section' 'dorsal part is greatly expanded, overhangs more ventral portions, and lateral edge of dorsal surface is a sharp ridge',
		138 'Length of intertemporal region, ventral view of skull roof with basicranium removed' /  'Intertemporal region absent or short, canal in frontals that contained olfactory stem and bulbs is < 10% of the length from posterior edge of dorsal nasal sinuses to posterior edge of skull' 'long, canal is between 18% and 35% of that length' 'very long, canal > 44% of that length',
		139 Dorsoventral_thickness_of_intertemporal_region /  'Thin, thickness is < 25% the maximum height of skull, as measured from intercondyloid notch to dorsal-most point of the supraoccipital' 'thick, thickness between 30% and 43% of the skull height' 'very thick, thickness > 54% of the skull height',
		140 'Anteriormost point of the supraoccipital, in dorsal view' /  In_transverse_line_with_space_between_posterior_edge_of_skull_and_anterior_edge_of_the_floor_of_squamosal_fossa in_line_with_space_between_anterior_edge_of_the_floor_of_squamosal_fossa_and_the_anterior_tip_of_zygomatic_process_of_squamosal in_line_with_gap_between_anterior_edge_of_zygomatic_process_of_squamosal_and_the_anteriormost_point_along_posterior_edge_of_the_supraorbital_process_of_frontal in_line_with_supraorbital_process_of_frontal 'in line with or anterior to anterior edge of supraorbital process of frontal; anterior edge of supraorbital process is taken at its medialmost point',
		141 Pronounced_bulge_anterior_to_alisphenoid_exposure_in_temporal_fossa /  Absent Present,
		142 Alisphenoid /  Broadly_exposed_laterally_in_temporal_fossa lateral_surface_is_broadly_overlapped_by_parietal_so_that_only_a_narrow_strip_on_the_ventral_edge_of_temporal_fossa_is_visible_in_lateral_view,
		143 Zygomatic_process_of_squamosal /  Directed_anteriorly directed_anterolaterally,
		144 'Dorsal edge of zygomatic process, skull in lateral view' /  Gently_convex_dorsally 'near anterior end there is a distinct dorsal flange or process , flange usually articulates with frontal' concave_dorsally,
		145 'Emargination of posterior edge of zygomatic process by  sternomastoid muscle fossa, skull in lateral view' /  'Absent, posterior edge forms nearly a right angle with dorsal edge of zygomatic process of squamosal' slight_emargination Deep_emergination,
		146 'Width of squamosal lateral to exoccipital, skull in posterior view' /  'Narrow, exposed portion of squamosal < 14% the distance between sagittal plane and lateral edge of exoccipital' 'intermediate width, width between 16% and 35% of that distance' 'wide, width between 40% and 55% of that distance' 'very wide, width > 129% the distance between sagittal plane and lateral edge of exoccipital',
		147 Depth_of_squamosal_fossa /  'Absent or very shallow, depth of fossa < 52% the horizontal distance from the supramastoid crest to the point above deepest part of squamosal fossa' 'shallow, depth between 55% and 91% that distance' 'deep, depth between 98% and 168% that distance' 'very deep, depth greater than 180% that distance',
		148 Longitudinal_profile_of_floor_of_squamosal_fossa /  'Highly sigmoidal, concave posteriorly in region of a secondary squamosal fossa (sensu Sanders and Barnes, 2002) but convex anteriorly' 'slightly sigmoidal, posterior part concave but does not form a discrete pit' Flat Convex,
		149 Floor_of_squamosal_fossa /  Same_dorsoventral_thickness_anteriorly_and_posteriorly Thickens_posteriorly,
		150 Squamosal_prominence /  Absent 'present, forms a medial projection on the supramastoid crest',
		151 Ventral_edge_of_zygomatic_process_of_squamosal_in_lateral_view /  Concave_ventrally Straight Convex_ventrally,
		152 Postglenoid_process_in_lateral_view /  Tapers_to_a_point 'anterior and posterior sides nearly parallel with squared-off ventral end' 'same as state "1" except anteroposterior diameter of postglenoid process is very wide',
		153 Anterior_edge_of_supraoccipital_in_dorsoposterior_view /  'Triangular, pointed anteriorly' Semicircular Rectangular,
		154 Lambdoidal_crests_of_supraoccipital /  'Horizontal and directed laterally, overhanging temporal fossae' 'directed dorsolaterally, not or only slightly overhanging temporal fossae' very_low_and_not_directed_either_way,
		155 Posteromedial_wall_of_temporal_fossa /  Visible_in_dorsal_view hidden_in_dorsal_view_by_lateral_edges_of_supraoccipital,
		156 Occipital_shield /  Smoothly_convex_or_concave bears_distinct_sagittal_crest,
		157 Dorsal_condyloid_fossa /  Absent 'present, situated anterodorsal to dorsal edge of condyle' present_and_forms_a_deep_pit,
		158 Anterior_sinus /  Absent present_but_short elongate_with_corresponding_trough_on_maxilla,
		159 Palatine /  'Relatively thin, floors posterior part of nasal cavity' 'thick, forms part of the anterior wall of the nasal passages',
		160 Palatines /  exposed_ventrally partially_covered_by_pterygoid_dividing_it_into_medial_and_lateral_exposures ventral_surfaces_covered_completely_by_pterygoids,
		161 Palatine /  Ventral_surface_flat_or_convex bears_fossa_for_anterior_end_of_pterygoid_sinus 'fossa well developed, divides palatine into medial and lateral laminae',
		162 Lateral_lamina_of_palatine /  Free_from_or_sutured_to_maxilla Fused_to_maxilla,
		163 'Pterygoid/palatine suture in ventral view' /  Angled_anterolaterally 'nearly transverse, pterygoid forms a substantial part of subtemporal crest' angled_anteromedially,
		164 Pterygoid_sinus__fossa /  Absent_or_cannot_be_distinguished_from_anterior_part_of_fossa_for_cavum_tympani 'present, anterior edge approximately in line with anterior edge of foramen ovale' present_and_extended_well_anterior_to_foramen_ovale extended_anterior_to_anterior_edge_of_orbit,
		165 'Lateral lamina (outer plate or external duplication) of pterygoid' /  Present 'partial, restricted to region lateral to the hamular process' Absent,
		166 Subtemporal_crest /  'Present on alisphenoid and/or pterygoid, marks lateral edge of pterygoid fossa' 'subtemporal crest absent, pterygoid fossa extended laterally into orbital region',
		167 Inferior_lamina_of_pterygoid /  Absent_or_restricted_to_extreme_anterior_edge_of_pterygoid_sinus_cavity present_and_floors_most_of_sinus_cavity,
		168 Superior_lamina_of_pterygoid /  Present_and_covers_most_of_ventral_exposure_of_alisphenoid absent_from_the_sphenoidal_region_but_present_in_orbital_region partially_absent_from_orbital_region completely_absent_from_orbital_region,
		169 'Posterior part of pterygoid sinus fossa, region immediately anterior to exit for mandibular branch of trigeminal nerve ' /  One_single_fossa split_into_a_smaller_and_shallower_posterior_fossa_and_a_much_larger_anteriorly_extended_deeper_fossa_by_a_low_ridge same_as_state_?1?_except_divided_by_a_high_ridge,
		170 Preorbital_lobe_of_pterygoid_sinus_ /  Absent present_but_small_ present_and_enlarged enlarged_and_forms_distinct_excavation_anterior_to_optic_foramen enlarged_and_extended_posterodorsally_over_frontals_to_be_roofed_by_maxilla,
		171 Postorbital_lobe_of_pterygoid_sinus /  Absent Present_but_small present_and_enlarged enlarged_and_forms_prominent_fossa_on_ventral_surface_of_supraorbital_process_of_frontal_posterior_to_optic_foramen,
		172 'Coalescence of pre-orbital and post-orbital lobes of pterygoid sinus dorsal to optic nerve' /  absent present,
		173 Hamular_process_of_the_pterygoid /  Split_like 'solid, long and subconical' 'hollow and excavated by pterygoid sinus, lateral side highly concave, may or may not have lateral and inferior laminae' form_thin_horizontal_plates absent,
		174 Hamular_process_of_pterygoids /  rounded_over_in_ventral_view bear_anteroposterior_keels,
		175 'Posteriormost point of hamular process of pterygoid, or medial part of pterygoid if the hamular process is absent' /  in_transverse_line_with_the_middle_of_orbit in_line_with_postorbital_process in_line_with_anterior_edge_of_zygomatic_process_of_squamosal in_line_with_middle_of_zygomatic_process in_line_with_the_postglenoid_process,
		176 Fossa_for_pterygoid_sinus_on_alisphenoid_posterior_to_groove_for_mandibular_branch_of_trigeminal_nerve /  'Absent, bone is flat or not ossified because of enlarged internal foramen ovale' shallow_fossa deep_subcircular_fossa,
		177 Falciform_process_of_squamosal /  'Plate-like with a wide, anteroposteriorly, base' 'rod-like with narrow base' 'poorly-developed or absent',
		178 Falciform_process_of_the_squamosal /  Medial_surface_sutured_to_lateral_lamina_of_pterygoid not_sutured,
		179 Tympanosquamosal_recess /  Absent 'absent but a small rectangular fossa for sigmoid process of the tympanic present, its long axis is transverse, and it is located medial to postglenoid process of squamosal' 'present and enlarged, forms a triangular fossa medial and anteromedial to postglenoid process' 'very large, forms large fossa that borders entire medial edge of glenoid fossa',
		180 Lateral_edge_of_middle_sinus /  Smooth 'Deckle-edged',
		181 'Position of alisphenoid/squamosal suture, skull in ventral view' /  Anterior_to_external_foramen_of_foramen_ovale_or_homologous_groove_ 'courses along groove for mandibular branch of trigeminal nerve, or just posterior to it' 'just medial to anterior edge of floor of squamosal fossa, foramen ovale, and/or groove situated entirely on alisphenoid',
		182 Groove_for_mandibular_branch_of_trigeminal_nerve /  Directed_laterally_and_is_entirely_posterior_to_pterygoid_sinus_fossa lateral_end_of_groove_wraps_laterally_around_the_posterior_end_of_the_pterygoid_sinus_fossa_and_opens_primarily_anteriorly,
		183 Ventral_part_of_squamosal_posterior_to_postmeatic_process /  'Large area of laminated bone, appears externally as multiple sutures' small_area_of_laminated_bone_restricted_to_ventrolateral_edge_of_squamosal without_laminated_bone,
		184 Cranial_Hiatus /  'Absent, petrosal contacts basioccipital medially or partially separated by narrow fissure' 'present, wide space between basioccipital and both petrosal and squamosal' 'present but constricted, a medial projection of parietal partially divides fenestra' 'absent, parietal contacts basisphenoid and/or basioccipital dividing fenestra in two, an anterior foramen ovale and a large posterior opening' absent_and_posterior_opening_in_state_?2?_is_subdivided_into_several_smaller_foramina_for_nerves_and_vessels,
		185 Periotic_fossa /  Bowl_shaped has_transverse_ridge_that_divides_it_into_anterior_and_posterior_portions,
		186 Suprameatal_pit_of_squamosal /  Absent 'present but shallow, situated dorsolateral to spiny process of squamosal' forms_a_deep_dorsolateral_excavation_into_squamosal,
		187 Foramen_spinosum /  Absent 'present, located in anteromedial corner of anterior part of periotic fossa near or on squamosal/parietal suture',
		188 Posterior_portion_of_periotic_fossa /  'Posteromedial part contains a deep, large fossa' fossa_present_but_shallow fossa_is_highly_compressed_and_forms_a_narrow_slit_or_a_small_blind_foramen 'fossa absent, posterior portion of the periotic fossa is of uniform depth',
		189 Zygomatic_process_of_squamosal /  'Very short, length of process < 92% of the maximum width of mandibular fossa of squamosal' 'short, length between 103% and 162% of mandibular fossa width' 'intermediate length, length between 171% and 189% of the mandibular fossa width' 'long, length between 198% and 271% of mandibular fossa width' 'very long, length > 300% of the width of mandibular fossa',
		190 External_auditory_meatus /  Wide Narrow,
		191 Vomer /  Posterior_edge_terminates_on_or_at_anterior_edge_of_basisphenoid 'terminates on basioccipital covering basioccipital/basisphenoid suture ventrally',
		192 Basioccipital_crest /  Narrow_transversely Wide_and_bulbous,
		193 Rectus_capitus_anticus_muscle_fossa /  Absent_or_poorly_developed 'present with a well-defined anterior edge',
		194 Posteroventralmost_point_of_basioccipital_crest /  Rounded_over 'forms a closely appressed separate flange, a narrow crease separates it dorsally from rest of basioccipital crest' distinct_flange_that_projects_posteriorly distinct_but_separated_by_a_pronounced_notch_that_interrupts_basioccipital_crest,
		195 Angle_formed_by_the_basioccipital_crests_in_ventral_view /  Parallel_with_no_angle_formed 15_to_40_degrees 45_to_68_degrees 74_to_90_degrees 100_degrees_or_greater,
		196 Hypoglossal_foramen /  'Thick bone separating it from jugular foramen, or jugular notch' 'separating bone very thin or absent, in the latter case hypoglossal foramen becomes confluent with jugular foramen',
		197 'Jugular notch, gap between paroccipital process and basioccipital crest' /  'Open notch, opening and depth of the notch are roughly equal' 'narrow and almost slit-like, depth is much greater than width of opening',
		198 'Paroccipital process, skull in ventral view' /  'Angled posterolaterally, extends posterior to posteriormost edge of condyle' posterior_edge_in_transverse_line_with_posterior_edge_of_condyle posterior_edge_is_well_anterior_to_posterior_edge_of_condyle,
		199 Tubercle_of_malleus /  unreduced 'highly reduced, almost indistinguishable from articular head',
		200 Processus_muscularis_of_malleus /  Processus_muscularis_shorter_than_manubrium_of_malleus subequal processes_muscularis_longer_than_manubrium,
		201 Apex_of_anterior_process_of_the_petrosal /  In_ventral_or_dorsal_view_blunt_or_pointed bears_tubercle,
		202 Anterior_process_in_lateral_view /  'Anterior edge of anterior process squared-off' comes_to_a_blunt_apex comes_to_a_slender_point,
		203 Apex_of_anterior_process_of_the_petrosal /  At_same_level_or_dorsal_to_ventral_edge_of_pars_cochlearis 'well ventral to ventral edge of the pars cochlearis, process appears to be ventrally deflected',
		204 Length_of_anterior_process_of_the_petrosal_ /  Absent 'present but very short, length < 36% of the length of pars cochlearis' 'short, length between 40% and 94% of the promontorial length' 'nearly the same as length of pars cochlearis, length between 100% and 134% of the promontorial length' 'long, length between 141% and 174% of the promontorial length' 'very long, length > 212% of the length of the pars cochlearis',
		205 Anterior_process_in_lateral_view /  Ventral_edge_convex_ventrally_or_nearly_flat ventral_edge_clearly_concave,
		206 Anteroexternal_sulcus /  Absent 'present on lateral surface of anterior process of petrosal, oriented primarily anteroposteriorly but bowed ventrally',
		207 Sulcus_for_capsuloparietal_emissary_vein /  'Present, forms a dorsoventral groove on lateral side of anterior process immediately anterior to lateral tuberosity' Absent,
		208 Articulation_of_anterior_process_with_squamosal_ /  'Extensive, most of lateral side contacts squamosal' 'large centrally-oriented ovoid region contacts squamosal, free around the edges' contact_is_very_small 'contact is absent, articulates via ligaments',
		209 Shape_of_cross_section_through_anterior_process_at_midlength /  'Highly elliptical, transverse diameter is < 36% the dorsoventral diameter' 'ovoid, transverse diameter is between 51% and 78% of the dorsoventral diameter' 'approximately circular, transverse diameter between 85% and 134% of the dorsoventral diameter' 'bulbous, transverse diameter > 141% of the dorsoventral diameter',
		210 Contact_of_anterior_process_of_petrosal_with_portion_of_ectotympanic_bulla_anterior_to_accessory_ossicle /  Absent present_but_no_clear_fossa_for_articulation_on_petrosal anterior_bullar_facet_present_but_shallow_with_poorly_defined_medial_edge present_with_well_defined_medial_and_lateral_edges,
		211 Flange_of_anterior_process_of_petrosal /  Absent Present,
		212 Lateral_tuberosity /  Absent 'present, forms a bulbous prominence lateral to fossa for malleus ' 'present and elongate, forms a lateral process that articulates dorsally with squamosal',
		213 Emargination_of_lateral_edge_of__petrosal_by_hiatus_epitympanicus /  'With petrosal in ventral view, emargination is narrow and is situated slightly posterior to base of posterior process' emargination_is_wide_and_is_approximately_in_line_with_gap_between_fenestrae_ovalis_and_rotunda,
		214 Fossa_incudis /  Poorly_defined_or_cannot_be_differentiated_from_rest_of_epitympanic_recess forms_a_clear_circular_fossa 'circular fossa present on a short pedestal, the incudal process',
		215 Mallear_fossa /  Present_ Absent_or_poorly_developed,
		216 Ventrolateral_ridge_of_petrosal /  Absent Present present_and_expanded,
		217 Lateral_side_of_petrosal /  Entire_side_of_petrosal_contains_pitted_and_rugose_bone_ all_but_anterior_process_is_rugose 'lateral side of posterior process of petrosal is pitted and rugose, remaining portions are smooth' entire_side_of_petrosal_is_smooth,
		218 Origin_of_tensor_tympani_muscle /  'Deep, pocket-like fossa, may have an  anterior groove' anterior_groove_only 'broad, poorly defined origin without a clear groove',
		219 Angle_between_anterior_process_of_petrosal_and_anterior_edge_of_pars_cochlearis /  'Obtuse, pars cochlearis appears transversely compressed ' 'nearly 90 degrees, pars cochlearis looks rectangular or semicircular in ventral view' 'acute, pars cochlearis looks globular',
		220 Anteromedial_corner_of_pars_cochlearis /  Rounded Angular,
		221 Pars_cochlearis /  Most_convex_part_is_on_ventrolateral_surface 'most convex part is on medial surface. Area of greatest convexity begins anteromedial to fenestra rotunda and extends anterodorsally on the medial face. With petrosal in dorsal view, there is a wide expanse of bone medial to internal acoustic meatus',
		222 'Ridge on anterolateral side of pars cochlearis, petrosal in ventral view' /  'Present and high, forms an anteroposterior ridge that also forms the medial edge of a trough for tensor tympani muscle' present_and_low Absent,
		223 Fenestra_rotunda /  Oval shaped_like_a_teardrop_with_a_fissure_directed_towards_the_perilymphatic_foramen,
		224 Posterodorsal_edge_of_stapedial_muscle_fossa /  Ventral_to_or_in_line_with_dorsal_edge_of_fenestra_rotunda_ well_dorsal_to_fenestra_rotunda,
		225 Stylomastoid_fossa /  Absent 'present, situated on posterior face of pars cochlearis posterodorsal to stapedial muscle fossa' 'enlarged dorsally and medially, covers much of posterior face of pars cochlearis' enlarged_posterolaterally_onto_posterior_process_of_the_petrosal,
		226 Caudal_tympanic_process_of_the_petrosal /  'Prominent, its ventral and posterior edges form a right angle in medial view' 'low, its ventral and posterior edges are joined by a smooth curve',
		227 Caudal_tympanic_process_of_petrosal_in_posteromedial_view /  'Well separated from crista parotica, no division between stapedial muscle fossa and stylomastoid foramen' 'narrow separation or contact, clear separation of stapedial muscle fossa and stylomastoid foramen ',
		228 Aperture_of_cochlear_aqueduct /  Smaller_than_aperture_of_vestibular_aqueduct approximately_the_same_size much_larger_with_narrow_posterior_edge,
		229 Distance_between_aperture_of_cochlear_aqueduct_and_fenestra_rotunda /  'No distance, both apertures are confluent ' 'narrow, distance < 89% of the distance between fenestra ovalis and fenestra rotunda' 'wide, distance between 96% and 122% of the space between fenestrae ovalis and rotunda' 'very wide, distance > 146%',
		230 Distance_between_aperture_of_vestibular_aqueduct_and_fenestra_rotunda /  'Very narrow, distance < 112% of the distance between fenestra ovalis and fenestra rotunda' 'narrow, distance between 121% and 185%' 'wide, distance between 192% and 211%' 'very wide, distance > 222% the distance between fenestra ovalis and fenestra rotunda',
		231 'Elongation of pars cochlearis towards cranial cavity, dorsally and medially' /  Absent 'present, inner porous bone expanded towards cranial cavity' 'present, outer periosteal bone of pars cochlearis expanded towards cranial cavity  ',
		232 Excavation_of_tegmen_tympani_at_base_of_anterior_process /  absent 'present, fossa on dorsolateral side of tegmen tympani',
		233 Dorsal_edge_of_tegmen_tympani_dorsolateral_to_internal_acoustic_meatus_and_anterior_process /  'Present and high, dorsoventral height > 114% the width of pars cochlearis ' 'present, height between 58% and 34% of promontorial width' 'low, height between 23% and 11%' 'forms a low ridge or is absent, height < 4% of the width of pars cochlearis',
		234 Dorsal_edge_of_tegmen_tympani_lateral_to_aperture_for_vestibular_aqueduct /  'Present and very high, dorsoventral height > 112% of the width of pars cochlearis' 'high, height between 95% and 50% that width' 'low, height between 12% and 4%' faint_ridge Absent,
		235 Fundus_of_internal_acoustic_meatus /  'Funnel-like, smaller at the blind end and wider near the rim' Tubular,
		236 Lateral_wall_of_internal_acoustic_meatus /  'Low, does not protrude noticeably from suprameatal fossa and surrounding bone' 'high, a wedge-shaped area of elevated bone occurs between dorsal edge of tegmen tympani and internal acoustic meatus, extending the latter ventrally and increasing its depth',
		237 Foramen_singulare /  'In common recess with the spiral cribriform tract, transverse crest separating the foramen singulare from proximal opening  of facial nerve canal is well developed' 'in common recess with spiral cribriform tract, transverse crest separating it from proximal opening of facial nerve canal is low, and proximal opening of facial nerve canal within internal acoustic meatus' separated_by_partitions_of_equal_height_from_spiral_cribriform_tract_and_proximal_opening_of_facial_nerve_canal in_common_recess_with_proximal_opening_of_facial_nerve_canal,
		238 Proximal_opening_of_facial_nerve_canal /  Anterior_to_spiral_cribriform_tract 'slightly anterior, posterior edge of proximal opening of facial nerve canal is lateral to center of spiral cribriform tract' lateral_to_spiral_cribriform_tract,
		239 Morphology_of_proximal_opening_of_facial_nerve_canal /  Continuous_with_an_anterior_fissure 'oval-shaped' Circular,
		240 Articular_rim /  Absent 'present but small, forms a ridge anterolateral to articulation surface of the posterior process of the petrosal and separated from it by a sulcus; the ridge fits into a corresponding cavity posterolateral and slightly dorsal to spiny process of squamosal ' 'present, long, oriented posterodorsally, and posterior end intersects dorsal margin of petrosal; in lateral view has sigmoidal shape' 'present with sigmoidal shape and laterally elongate with hook-like process',
		241 'Contact of petrosal, not including anterior process, with skull' /  'Distal end of posterior process of petrosal, lateral surface of posterior process of the petrosal, and entire dorsal edge of tegmen tympani (or homologous bone) contact squamosal and possibly parietal' same_as_state_?0?_except_dorsal_edge_contacts_from_posterior_end_of_posterior_process_of_petrosal_to_region_just_lateral_to_aperture_of_vestibular_aqueduct only_dorsal_and_lateral_sides_of_posterior_process_articulate_with_squamosal_ petrosal_articulates_with_squamosal_along_hiatus_epitympanicus_and_adjacent_regions_on_the_posterior_process petrosal_only_articulates_with_skull_via_ligaments,
		242 Articulation_surfaces_on_posterior_processes_of_ectotympanic_bulla_and_petrosal /  Surfaces_smooth bear_complimentary_longitudinal_grooves_and_ridges fused_in_adults,
		243 'Ventral surface of posterior process of petrosal, along a straight path perpendicular to its long axis' /  Concave Flat Convex,
		244 Bullar_facet_on_posterior_process_of_petrosal /  Restricted_to_ventral_surface extends_dorsally_onto_posteromedial_face_of_posterior_process,
		245 Facial_nerve_sulcus /  'Long sulcus on posterior process of petrosal or the compound petrosal/tympanic posterior process of most mysticetes' 'short, no sulcus posterior to stylomastoid notch ',
		246 Length_of_posterior_process_of_petrosal /  'Absent or very short, length < 47% the length of pars cochlearis ' 'short, length between 88% and 119% of the pars cochlearis length' 'slightly longer than pars cochlearis, length between 131% and 153%' 'long, length between 191% and 404%' 'very long, length > 613% of the length of pars cochlearis',
		247 Orientation_of_posterior_process_of_petrosal /  'Forms an angle < 130� with the long axis of tegmen tympani' forms_an_angle_between_135�_and_165� 'directed nearly posteriorly, forms an 180� with tegmen tympani',
		248 'Dorsal edge of posterior process, petrosal in lateral or medial view' /  Straight_or_convex_ventrally 'concave ventrally, helps to form the neck of posterior process of petrosal',
		249 Posterior_process_of_petrosal /  Robust horizontal_plate_and_very_thin_for_most_of_its_length,
		250 Mastoid_exposure_of_posterior_process_of_petrosal_on_the_outside_of_skull /  Exposed_externally 'not exposed, enclosed by the exoccipital and squamosal ',
		251 'Anterior spine, or conical anterior tip, of ectotympanic bulla' /  Absent present_but_small present_and_long,
		252 Shape_of_ectotympanic_bulla /  'Narrow and long, width of bulla at sigmoid process is < 64% the length of bulla along its long axis' 'wide, width of bulla > 65% of its long axis',
		253 Posterior_end_of_ventromedial_keel /  Forms_a_smooth_curve_around_posterior_part_of_involucrum protrudes_and_points_medially,
		254 Accessory_ossicle /  Absent Present,
		255 Accessory_ossicle /  Small_and_oblong large_and_subspherical,
		256 Accessory_ossicle_or_homologous_region_on_lip_of_bulla /  Fused_to_anterior_process_of_petrosal not_fused,
		257 Lateral_furrow_of_ectotympanic_bulla /  Present Absent,
		258 Lateral_furrow /  Broad_sulcus narrow_crease,
		259 Sigmoid_process /  Forms_a_straight_transverse_plate_that_is_directed_perpendicular_to_long_axis_of_bulla 'forms a curved plate; proximal part is directed posterolaterally while the distal end curves to point laterally',
		260 Ventral_margin_of_sigmoid_process /  Present 'absent; in its place the lateral margin of sigmoid process smoothly turns into a sulcus on lateral side of bulla',
		261 Dorsal_edge_of_sigmoid_process /  Contacts_sigmoid_fossa_of_squamosal distal_end_expanded_anteriorly_to_articulate_with_lateral_tuberosity_of_petrosal_only does_not_articulate_with_squamosal_or_petrosal,
		262 Elliptical_foramen_of_ectotympanic_bulla /  'Present, connection between ectotympanic bulla and its posterior process is split into two pedicles' Absent,
		263 Anterior_edge_of_posterior_process_of_ectotympanic_bulla /  Contacts_postmeatic_process_of_squamosal contact_absent,
		264 Posterior_process_of_ectotympanic_bulla /  Contains_sporadic_areas_of_laminated_bone_at_posterodorsal_end almost_entire_process_is_laminated_bone_,
		265 Thickness_of_posterior_process_of_ectotympanic_bulla /  Thick_in_region_ventral_to_facet_for_posterior_process_of_petrosal forms_a_thin_lamina,
		266 Distal_end_of_posterior_process_of_ectotympanic_bulla /  Thinner_or_approximately_the_same_thickness_as_more_proximal_portions distal_end_thicker_but_not_hypertrophied 'hypertrophied in size, forms large nodular mass',
		267 Median_furrow_of_ectotympanic_bulla /  Absent forms_an_interprominential_notch_on_posterior_edge_of_bulla_between_inner_and_outer_posterior_prominences forms_continuous_anteroposterior_groove_on_ventral_surface_of_bulla,
		268 Interprominential_notch /  'On posterior side of bulla, it is divided by a transverse ridge originating from the outer posterior prominence' transverse_ridge_is_absent,
		269 Profile_of_ectotympanic_bulla_in_lateral_view /  Ventral_edge_convex_or_flat concave_because_of_posteroventral_expansion_of_outer_posterior_prominence,
		270 Inner_posterior_prominence /  Posterior_edge_approximately_in_line_with_posterior_edge_of_outer_posterior_prominence posterior_edge_distinctly_anterior_to_posterior_edge_of_outer_posterior_prominence_,
		271 Involucrum /  'In medial view, dorsal and ventral borders converge anteriorly' '); excavated anterior to base of posterior process so that dorsal and ventral sides are parallel',
		272 Involucrum /  Bears_prominent_transverse_groove_on_dorsal_surface_that_divides_involucrum_into_a_thicker_posterior_part_and_thinner_anterior_part groove_absent,
		273 Ridge_on_inside_of_bulla /  'Present, transverse ridge extends laterally from involucrum and partially divides cavum tympani into anterior and posterior portions' Absent,
		274 Ventromedial_keel_of_the_ectotympanic_bulla /  Present_along_entire_length terminates_approximately_at_level_of_lateral_furrow Poorly_defined_along_entire_length,
		275 'Shape of ventromedial keel, bulla in dorsomedial view' /  Nearly_straight Bowed_medially,
		276 Region_on_dorsomedial_side_of_ventromedial_keel /  flat_or_convex gently_concave,
		277 Length_of_skull_relative_to_prelumbar_vertebral_column /  'Very short, condylobasal length of skull from 77% to 55% length of cervical plus thoracic portions of vertebral column' 'short, skull length from 100 to 83% length of cervical plus thoracic portions of vertebral column' 'long, 123% to 114% prelumbar column length' 'very long, > 135% prelumbar column length',
		278 Atlas /  Ventral_process_larger_than_dorsal_process both_processes_are_subequal dorsal_process_larger,
		279 Atlas_and_axis_vertebrae /  Unfused fused_together,
		280 Cervical_vertebrae_posterior_to_atlas /  All_are_separate only_2nd_and_3rd_are_fused_together 2nd_through_4th_are_fused_together 2nd_through_5th_are_fused 2nd_through_6th_are_fused 2nd_through_7th_are_fused,
		281 Number_thoracic_vertebrae /  18_to_17 16_to_15 14 13 12 11 10_or_less,
		282 Number_thoracics_with_capitular_articulations /  11 10 9 8 7 six _4_to_5 three_ot_less,
		283 Capitular_articulation_facets_of_the_posterior_vertebrae /  Facets_gradually_shift_downward_on_sequential_vertebrae_to_fuse_with_the_tubercular_facets facets_abruptly_shift_from_a_position_on_the_neural_arch_to_a_pedestal_that_originates_from_the_centrum_on_the_subsequent_vertebra,
		284 Lateral_edge_of_transverse_processes_of_lumbar_vertebrae /  Oriented_anteroposteriorly 'angled anteromedially 45� or more, relative to a parasagittal plane',
		285 Transverse_processes_of_lumbar_vertebrae /  Oriented_ventrolaterally_ oriented_laterally_and_horizontally,
		286 Lumbar_vertebrae /  Transverse_processes_narrow_distally_or_are_approximately_the_same_anteroposterior_width_as_their_bases transverse_processes_bear_greatly_expanded_distal_ends,
		287 Centrum_of_anterior_lumbar_vertebrae /  'Short, length < 63% the width' 'long, length between 79% and 136% the width' 'very long, length > 147% the width',
		288 Number_of_lumbar_vertebrae /  One Three Four Six 7_to_8 9_to_10 11_to_12 13_to_16 16_to_19 greater_than_19,
		289 Number_of_caudal_vertebrae /  13_to_15 16_to_19 20_to_23 24_to_27 27_to_30 30_to_33 34_to_60,
		290 Ventrolateral_processes_on_manubrium_of_sternum /  Absent 'present but small, occurs ventral to articulation surface for first costal cartilalge or rib',
		291 Sternum /  comprised_of_several_bones comprised_of_one_bone,
		292 Sternum /  several_ribs_attach_to_sternum one_rib_attaches_to_sternum,
		293 Coracoid_process_of_scapula /  Present absent_or_barely_distinguishable_from_edge_of_mandibular_fossa,
		294 Supraspinous_fossa_of_scapula /  present 'absent or nearly absent, acromion process on anterior edge of scalula',
		295 Prominent_deltoid_crest_on_anterior_edge_of_humerus /  'Present, forms greatest anteroposterior diameter along shaft' 'forms a knob-like tuberosity' uberosity_and_crest_absent,
		296 'Delto-pectoral tuberosity or farthest anterior point of crest' /  Closer_to_proximal_head_of_humerus 'approximately centered, proximodistally, on shaft' closer_to_distal_end_of_humerus,
		297 Radial_and_ulnar_facets_of_humerus /  Radial_and_ulnar_facets_of_humerus two_distinct_facets_that_in_lateral_view_form_an_obtuse_angle_,
		298 Humerus /  Longer_than_radius_and_ulna approximately_the_same_length_as_radius_and_ulna shorter_than_radius_and_ulna,
		299 Olecranon_process /  Present_as_a_distinct_process present_as_slightly_raised_proximal_posterior_edge Absent,
		300 Manus_digits /  Pentadactyl Tetradactyl_or_less,
		301 Esophageal_forestomach /  'Present, epithelium is either completely devoid of glands or may contain a small patch' 'absent, first chamber of stomach has glandular epithelium',
		302 External_throat_grooves /  Absent 'one pair, one on each side of midline' one_to_five_pairs_of_grooves more_than_five_pairs,
		303 Throat_groove_orientation /  Converge_anteriorly Parallel,
		304 Sexual_dimorphism /  Males_45%_larger_than_females males_14%_to_30%_larger_than_females females_and_males_approximately_the_same_size_ females_5%_to_10%_larger_than_males females_20%_to_30%_larger_than_males,
		305 Dorsal_fin /  Absent dorsal_hump present,
		306 Dorsal_margin_of_mesethmoid /  Below_level_of_adjacent_premaxilla flush_with_or_nearly_flush_with_premaxilla distinctly_above_level_of_adjacent_premaxilla,
		307 'Straight line distance between posterior-most point of right premaxilla along opening of bony external nares and the right nasal' /  'Right premaxilla and nasal contact each other or are separated by a narrow gap that is < 15% of the maximum width of the external bony nares ' 'intermediate separation, distance is between 17 and 50% of maximum nares width' 'wide, distance is > 60% of maximum nares width',
		308 Orientation_of_the_medial_portion_maxilla_that_is_situated_on_either_side_of_the_vertex /  Faces_mainly_laterally faces_mainly_dorsolaterally faces_mainly_dorsally,
		309 'Deep wedge of supraoccipital and/or interparietal between frontals on vertex' /  Absent Present,
		310 Lateral_margin_of_posterolateral_sulcus /  low high_and_as_a_result_posterolateral_sulcus_is_deeply_entrenched,
		311 Deep_sagittal_sulcus_on_middle_of_occiput /  Absent Present,
		312 Longest_side_of_nasal_faces /  Dorsally mainly_anterodorsal mainly_anteriorly,
		313 Occipital /  Concave flat_or_nearly_so Convex bulbous_and_inflated_braincase,
		314 Diameter_of_the_largest_tooth /  'Large, maximum tooth diameter ? 20% the maximum width of the external bony nares' 'intermediate, 20% nares width > tooth diameter ? 10%' 'small, tooth diameter < 10% nares width',
		315 Posterior_lower_teeth /  apex_not_recurved apex_slightly_recurved_lingually apex_strongly_recurved_lingually,
		316 'At midpoint of rostrum, orientation of porcelaneous part of premaxilla ' /  Faces_primarily_laterally_and_slightly_dorsally_ faces_dorsolaterally faces_mostly_dorsally Faces_dorsomedially,
		317 Premaxillae_between_anteromedial_sulci_emanating_from_premaxillary_foramen /  Convex_transversely_and_rise_up_towards_midline rise_up_towards_midline_but_concave_transversely 'flat or concave, may slightly rise up towards midline but not noticeably so',
		318 'Canal and/or foramen near posterior end of nasal process of premaxilla near suture with maxilla' /  Absent 'present, foramen occurs between the maxilla laterally and the premaxilla medially, lateral or just anterior to the bony external nares, a sulcus continues posteriorly on the maxilla' same_as_sate_?1?_but_the_maxilla_medial_to_the_sulcus_from_the_foramen_is_curled_over_to_turn_part_of_the_sulcus_into_a_canal,
		319 Posteromedial_sulcus_of_the_premaxilla /  Present absent_or_barely_visible,
		320 Premaxillae_anterior_to_nasal_openings /  'Are flat or concave anteroposteriorly, form a premaxillary sac fossa (spiracular plate)' convex_anteroposteriorly,
		321 Anterolateral_corner_of_nasal /  Lacks_a_distinct_process bears_a_thin_process_that_extends_anteriorly_but_is_not_inflated 'has a distinct, inflated process that tapers in width anteriorly and ventrally, in lateral view, the angle between the dorsal and anterior face of the process is rounded over ' 'same as state ?2? but in anterior view, there is a crease that is oriented dorsomedially and separates the distinct process from the rest of the nasal',
		322 Parabullary_ridge_of_anterior_process /  Absent 'present, occurs on ventral margin of lateral side of anterior process, courses anteroposteriorly, and bulges laterally. Unlike the ventrolateral ridge of mysticetes, this ridge projects laterally not ventrally',
		323 Posterior_part_of_suture_between_nasals /  Fairly_flat marked_by_a_deep_cleft,
		324 Medial_half_of_premaxillary_sac_fossa /  Distinctly_more_excavated_than_lateral_half_and_surface_faces_dorsomedially 'either at same level as lateral half or fairly flat so that it primarily faces dorsally, extreme medial margin may be slightly upturned' 'ascends to form a prominent, longitudinal ridge',
		325 Postnarial_fossa /  absent present_but_shallow_and_undivided_ 'present, deep, and subdivided by a median partition',
		326 Anterior_wall_of_braincase /  Posterior_to_or_aligned_with_posterior_margins_of_supraorbital_processes_of_frontals well_anterior_to_posterior_margins_of_the_supraorbital_processes_of_the_frontals,
		327 Tip_of_snout_in_lateral_view /  fairly_straight palate_is_convex_but_dorsal_border_is_fairly_straight_in_lateral_view anterior_end_of_rostrum_is_upturned_with_convex_palate_and_concave_dorsal_border,
		328 Mesial_denticles_on_main_upper_molars /  none one two three four five six,
		329 Distal_denticles_on_main_upper_molars /  none one two three four five six,
		330 Mesial_denticles_on_main_lower_molars /  none one two three four five six,
		331 Distal_denticles_on_main_lower_molars /  none one two three four five six,
		332 Posterior_teeth_with_lingual_cusps /  absent present,
		333 'Maxillary toothrow, portion of toothrow with multicuspate teeth' /  'long, >50% of maxillary toothrow with accessory cusps' 'intermediate, 50-35% of maxillary toothrow with accessory cusps' 'short, 36-18% of maxillary toothrow with accessory cusps' 'very short, <18% of maxillary toothrow with accessory cusps',
		334 Embrasure_pits /  present absent,
		335 Bizygomatic_width /  'very small, bizygomatic width <185mm' 'small, bizygomatic width between 185-245mm' 'medium, bizygomatic width between 246-377mm' 'large, bizygomatic width between 378-500mm' 'very large, bizygomatic width between 500-890mm' 'gigantic, bizygomatic width >890mm',
		336 Relationship_of_first_two_upper_incisors /  I1_anterior_to_I2 I2_dorsal_to_I1,
		337 Transverse_cleft_on_apex_of_zygomatic_process_of_squamosal /  absent present,
		338 'Thyrohyoid/thyrohyal' /  'tubular, not flattened, not fused to basihyal' 'flattened and plate-like, can be fused with basihyal' ; 
	MATRIX
	Bos                           00100000552000?10000001410000?1011?0120010103023?50000000000011100?0?0????0?00??0??001?000?000400?00?0200000?00?00101031301?2?0020?00001300000000(0 1)(0 1)2000000?(0 1)0?000?20?0??????41(1 2)?2???1?13????100????0?200???0???????0?000?0?10200?100330?1100302?02??030?0020?0??1?0?0?????1100???2??0(1 2)00300(0 1)10(0 1)3(1 2)0001000010100?10?0?0??0????????0?0?0?0????1?1?000
	Sus_scrofa                    00100010552002?000000015100(0 1)0?201??0240100103003?50000010000310001?0?0????0?00??0??001?0001000200?00?0200000?00?00101011200?2?0020?1?0011020000200120(0 1)??11?01?000?20?0??????312?2???0?11?1??101????0?200???0??1????0?00130?01200?002330?110010200????0????01?0??1?0?0?????1100???2??0100(1 2)000001(3 4)20001000000110?10?0?0??00?????????0?010????1?1?001
	Hippopotamidae                011000015520?0(0 1)00200001410000?2011?0230100103023?510000000020101(0 1)0?0?0????0?00??0??001?000(1 2)00?30??00?0200000?00?001000(1 2)1202?0?0020?1?00100200002023(1 2)110011?11?000?20?0??????313?2?0?0?01????000????0?200???0????????????????????????330?0001302?0???00010?01????1?0?0?????0?00???2??0100100010?200001001000100?10?0?0??0??????????0?0?0????1?1?000
	Georgiacetus_vogtlensis       ?0000010(1 2)(1 2)2000?000000?05101??01101???(3 4)0110(0 1)11002?5?0000?00?2210000?210????0?01??100001??0?000??????????????0?00?0010003220002?0?20?1?00?0(1 2)200010?0(2 3)2?10011??0(0 1)000?21?001?(0 1 2)(0 1 2)?4?21010?0103???310?0000002??0??(1 2)0?00(1 2)?00??00?001020???????0????1?????????30?00010??10????001012?000???00???0(2 3 4)(0 1)?0000(4 5)??????????????????0?0??00?????????0?0000101000200?
	Mammalodon_colliveri          ?0010001(4 5)(4 5)30020000????0?111000?010?0040020111103?5?????????2201021??10???01001??200001??001?????????????00?0100?0010000?20102?002001?00?1?20??002?2200??11?111?????2????0??????00?1?0??(1 2)0????0?1?0?10???000300011?01?10001200100?0?033200011001???????????010??1000??0????2000000000????????????????????1?????????0?0?000???????0?0?00????????2??0
	Janjucetus_hunderi            ?00000012320020000000?0?11100010100??40020011003?310000?0??23010110?10???02001????0001??000??????????????0?0100?101??01211102?002002?0010?20??001132000011?111000?0200??0??????00?1?00?1?????011002?02??00030?0111020?00?100011?311?????????????????020?0101????0000000?00200001?000??????????????????????????????0?0??0??????????0?0003403???2000
	Caperea_marginata             10110020(3 4)320010011101???0????????????01?3020?0?3?5?0?0??00022002200110???01?01??200001?000000??0??10?02000?0(0 1)00?0011103140001?0?10?3?02?(1 2)??40?00000300?0100110000?010010000?40300000(1 2)003?1010011000000020?050??0??00?112?11012103000111?3411002?02??141?00?????0?????????1???????????1150??????(0 1 2)1?11002?1201?1132?0?1?01(1 2)???????0?0?010???????2?01
	Balaenidae                    101100(2 3)0(3 4)(2 3)2001?010101???0????????????00?3?30?000?41010??00022103202?10???01?01??200001?000000?30??10?02000?0100?001110312100111?10?3?02?2??40?1013321001111000000?11001?000?4???0000010?????11?1?0?0110?1015001?1?02011201000010?01033101111002??2??041000000??000012101000?01?010113215(1 2)40?1?0(5 6)3011112?1220?0?30?0?1?00(1 2)??1???10?0?010???????5?01
	Eschrichtius_robustus         10110020(4 5)(3 4)20110011100???0????????????00?3030?101?4???????0021(0 1)12201?10???0(2 3)?02??300001?0000000?0??10?02000?02000001100(0 1)140101?0?10?3?0002??0000022?2110100?000000?010010000?104000000101???32011000100??0(1 2)0400001?0101120(1 2)001210301100203110?00??2??0311000000?00001?1010?0?0?011010?200250010062?1?002?1201?2031?0?0?001??1???12?0?0?0???????5?01
	Balaenoptera_physalus         10110020(4 5)420111011100???0????????????00?3?202111?4?0?????0020101200210???02?01??400001?000000030???0?02000?02000201?(0 1)0(1 3)1301?1?0?10?3?11?2??3101022?21001101100000?11001??00?303??0?000??????30110?0??1?202(0 1)5001?1?0101120210021030(0 1)0(0 1)12134110021?2?00400000000?000112101?10?0?011011??00170?10?73?110010120113132???????????????????010???????5?01
	Megaptera_novaeangliae        1011002(0 1)4430111011(1 2)00???0????????????00?30(2 3)0?111?5?0?0??0?02?101200210???01?01??300001?000000?30???0??20?000?00?(0 1)01?10?14(0 1)00(1 2)?0010?3?1(0 1)12??3??01?(2 3)?(2 3)1001001100000?(1 2)100???00??02??00?0?????????1?00???102???(4 5)??????010?120??00????0????2???1??????2??0(3 4)(0 1)000???0?000?????1?????????01?(2 3)20017??1??(5 6)2???1?1012???3??2?0?0?00(0 1)??2???10???010???????5?01
	Physeter_macrocephalus        00110010452200?0021011??(1 2 3)??000?01??(0 1)(0 1)(6 7)021001?00111?111030100?10000020121006025117100230110001031012110001000?00?11???0???15(0 1)2?0011?1?0103??0001020?2101020?000?00?221003000???311?30100(3 4)010311000?30?210020210132301110021101210010122003100(1 2)1?021200110010111100010?1?1122100110(1 2)013005521???0430000111100012?01???0??22??32??00???0?0??????15?01
	Kogia_spp                     00110020552300?0001000?00?0000?????1050010010000100(0 1)11111100?010(1 2)0020121005?25124100230110000011012110001000?010022????????????121?1?01?30?00?0020?210(0 1)020?000?10?231001100?3?0????000040003211001301210100?1003(2 3)?01?20131201200010211013210011040001111110101101??021011211000100000115(3 4)400101(5 6)20000001110?10?22(1 2)??0?0?2??22??0???1??(0 1)??????13?01
	Ninoziphius_platyrostris      ?01000?0?(2 3 4)(1 2)00???00?01?007000???????(0 1)1901000101??????????1?10???0(1 2)0020101105125??70000(1 2)?000(1 2)010????????????????102022101(1 2)(1 2)0431(0 1)001??00?(2 3)?30?00011001200021????(0 1)1020231001000?21(1 2)01?3?100400(0 1)31110102012??1203001?230110002110001011013211??113210?0100120010001?00110(0 2)?01122100000000?010(0 1 2 3 4 5)????????000?????????????(0 1)0000?????(0 1)??000(0 1)010????????12?0?
	Tasmacetus_shepherdi          00101120440100?00210??005000100011??2701000100??021(1 2)101111?0?110000201011061250071100110002?1002?020?1(0 1)?11117010101210122154021?000000(2 3)?3??000101112000200?00(0 1)101?2310010(0 1 2)(0 1 2)?2030113?000(3 4)01131110004?11??100200022301120031011210111211003210?21020101210010101000110100112200100010030136310101610000010120?010(2 3)2(1 2)0010002?01(1 2)??00?010?0????0?14001
	Ziphius_cavirostris           0010(0 1)020(4 5)52100?(0 1)002011?00??01??????0?100100100010(1 2 3)1110021120?000(0 1)0020101006125115000(0 1)310002100020020?100110140102020101210441100100000302??100111102000000?0(0 1)0100?231000000?20301??0100(3 4)01?32010103(0 1)12??1013000123011?00312012003102130032113220111012100100010001001101120?0100101020126410101(5 6)(1 2)0000011120001022(0 1)00(0 1)(0 1)002??(0 1)???90?0(0 1)0?(0 1)??????14?01
	Berardius_spp                 00101020442200?0022010??0?021??????1220010010001011(1 2)10030120?110(0 1 2)10201011062251060000210001010121020?11111?1601?002110121053121?0000003?3??001100102001100?000111?231000000?2040113?000(3 4)00?31110013012120(1 2)04001?23011100312012103001110034113220?00001100?010111011011??122101110200?011531000?6100000110100?(1 2)032(1 2)000?0020?1???00?010????????14?01
	Mesoplodon_spp                00?11020430200?1002010??0?02???????1?10010110101011(0 1)10011120?11001020101106125117100021000220002102??1??1??1602?0022002121541(1 2)101000003?3??00001110(1 2)000102?(0 1)10111?23100(0 1)0(0 1 2)(0 1 2)?2040113?101(3 4)0103011000(2 3)0121?0102001(2 3)2301?10031101(1 2)1021(0 1)1110034102121?00012100101011?01?00001122100???001201164111026200000001200010(2 3)2(1 2)0010?02??1???00?110?0??????12?01
	Inia_geoffrensis              00100020331300?10011??006020011011?1180200010023110(0 1)11?01100?0(0 1)0(0 1 2)0022101206(1 2)2500710001?00100100210211?(0 1)11110?000002?01?(1 2)(1 2)15121001010(0 1)010(2 3)0000001011200011101121?210311030220302(0 1)21302013010(0 1 2)301013(1 2)(0 1)0202020110133?0111002120120001011000220120(0 1)0111010100111010001002(0 1)011021111112001100340111111100002?112?10?11000111230100001100?0?0????0?11001
	Platanista_gangetica          00100130312000?0001??010(6 7)?001????1?117020101002411??????0310?10020(0 1)20311105(1 2)2513700011?0101010321020?1(0 1)21100?000102?01?03?4(1 2)2110(0 1)0100011100000000102001111000012???20011000???30003011020000401000(1 2)1020?12021010?30111000120120001002?01?310322301001020012?01100100100110210001000??000(5 6)40010?4(3 4)000112?102010?4100101020??01?1001110?0????0?10001
	Lipotes_vexillifer            00100110430200?100100?007020010011?1180200011024011011011200?0100002020120512511702000?0000010221?211??(0 1)?100?000102?1131214322000110102130?000020112000021?11210202311031330(0 1)?112130200300013110012112??121210112301110001200211200021003410102021001010000011011010100110200111?0002000(5 6)500101(3 4)(1 2)0000012102?00?4110011021120200001010?0????0?11001
	Pontoporia_blainvillei        00200120331100?100101?008000000011?01902010100030111110(1 2)1100?11010(0 1)2210120512512710001?001001002102111(0 1)11110?00?10100031(2 3 4)1521200110000(1 3)11000000001010010210000102122000102302021213?210310003010011(0 1)1202110110133?01110031200200110122003410102011(0 1)0102111000101010021000120(0 1)01100000100660111130100??2?112?00?(3 4)2012010032212001010?0?0????0?10001
	Monodontidae                  00100?20442200?100101?002100000011?003001001000101?011?21110?11120020101105(1 2)2500812??2?001001102?03101121100?100?02?1011215110101000003120000?001102000122?020102022100(0 1)100?30(2 3)00?2?20030(1 2)0321100020120(0 1)1002?0132?01110011(1 2)012(0 1)1011031003400(1 2)21131001210011001011?0?11010121101110000000(4 5)300111(3 4 5)(2 3 4 5 6)110002?112010?101(1 2)10102200(1 2)110001010?0????0?12001
	Phocoena_phocoena             00000020432000?1000000006000000011?20(6 7)001011000202??11?21200?010(0 1 2)012220110(2 3)(1 2)2500510101?000201002102101121100?0(0 1)0?02?02?31(0 1)442(0 1)001000003120000?(0 1)00112000?12?02010202?1103053020110?20200(2 3)01(0 1)001100(0 1)201201100210131?011(0 1)0031101200010(0 1)11003400101040(0 1)010110101010100001100(0 1)1201011020000143400101651100012110110?(2 3)2011011232110111010?010????0?10001
	Phocoenoides_dalli            00000020442000?0001010005000?00011?(0 1)?(5 7)001011000104?011?21000?11010022(1 2)11(0 1)0312500511101?000(0 1)011?21021???(1 2)?1?030(0 1)0?02?02?(1 2)(1 2)14421001000003?30?000(0 1)00(0 1)(1 2)2001012?01(0 1)1020221103053021312?2?2?03010(0 1)11100020120?010210131?011000311012000100210033101120(2 3)0(0 1)0111(0 1)010001011?0021001020111112(0 1)020151000100(7 8)6??000121101?0?2201100123202???10?0?0?0????0?11001
	Tursiops_truncatus            00100020342100?1001010005000000011?00(6 7)001011000102??11?(1 2)1100?010(0 1)012010110312410511012?001101102102101121110?000102?003131331?001000003030000?112112000121?(0 1)1210202?110(2 3)033121110?31201(1 3 4)00(0 1)(0 1)1110003012020012?0131?0111013120120101103100320021?021000110010011011?001001(0 1)12110111(0 2)001010(2 3)(1 2)001018(3 4)0100012120110?22???????31????????01010????0?12001
	Pseudorca_crassidens          0010002(0 1)442100?000101000(1 2)000000011?1030010111002011(0 1)11?01020?00020120101105(1 2)25(0 1)071(1 2)012?0001011?210210112?110?0(0 1)0102?003221441000(0 1)00000(2 3)?30?00?001(0 1)12000021?1011020221003031030200?30101300033110002012??000200131?0111003120120(0 1)1100(2 3)20032003120410002100100010100001001102111111100?0146500101(4 5)(0 1)0?00012110??0??21???0??2012201001010?0????0?13001
	Orcinus_orca                  0010002(0 1)442100?100101?003000?00011?1040010110101011(0 1)11?110(0 1)0?010(1 2)0120(0 1)01(0 1)051251(0 1)71(1 2)01(1 2)?00000110210210112?110?0(0 1)0102?0032?1?3?0000000(0 1)0(1 3)030?001002012100021?02110202210030(2 3)102?(1 2)00?30200(3 4)0(0 1)0(0 2)3110002012??0002(0 1)01??001(0 1)100312012(0 1)100113200(2 3)1(0 1)01020?100021001001101001011?1011011111000?01254001013(2 3 4)0000012111??1??20???0??00?2201000?10?0????0?14001
	Orcaella_brevirostris         00001120442100?000101000(3 4)0?0?????1?01(4 5)0010110?01111011?(0 1)1000?100(0 1 2)0120101104(1 2)251060(1 2)012?001101102103101121100?0(0 1)0102?00?1214311100000003020?00?0011?20000(1 2)2?101112?221003051031102?30200302033010002002??00020013??0111002120120101002(1 2)003(1 2)00112031101220010001011?001101002110111200??10(3 4)(3 4)00?0?(5 6)4?0000(0 1)211(1 2)??0?222???0??31?22010010?0?0????0?11001
	Globicephala_spp              0010002143(1 2)100?(0 1)0(0 2)(1 2)01000100000(0 1)011?013000011?011011111011020?(0 1)1020120101006(1 2)25(0 1)0711012?0000011?2103101121110?01?002?00?211540?0?0000003?30?000102002101011?10110202210020420311(0 1)0?30201400?331101020(0 1)2??00(0 1)2(0 1)01(2 3)1?01110031201201010(0 1)3300220020(1 2)0(3 4)1100110011011011?101101102111111100?01(4 5)6(4 5 6)00101(6 7)(2 3 4)00000121100?0?121??????1103201001110?0????0?13001
	Grampus_griseus               00110020442200?0001010??0?0010?????11(2 3)00(0 1)01100110(0 1)1011?01010?01020120101106(1 2)2511711012?00(0 1)0011?210310?12?110?010002?00021154001?0000003030?00?102?12100121?1021020231002043021100?312014(0 1)00(0 1 3)3110002012??0(0 2)0210131?011100(0 1 2)1201201(0 1)0113(2 3)003400(1 2)1(1 2)0(3 4)100012001(1 2)011011?1011?1102111111000?0154(4 5)0010(0 1)8500000121100?0??2(0 1)???0??31?2201101010?0??????12001
	Leucopleurus_acutus           00100020442100?100(1 2)01?107000000011??0(8 9)0010110?110(0 1)1011?01010?1102012010110512510512012?00(0 1)0011?21021???2?11??000102?0002(2 3)1541000(0 1)000003?300000?11022100(0 1)20?0111020231002033031000?3?2013(0 1)(1 2)0(0 3)1110002012??00121003??01110031(1 2)012(0 1)101002100(2 3)(2 3 4)002010(3 4)10001?0010001011?101000102111111200?012(1 2)6001008610000121201?????0???0??3222201001110?0????0?11001
	Delphinus_spp                 00100020500100?1001110006000000011?109001011010102?111?(1 2)1000?100200201010051250051(1 2)012?000001102102101?21?10?000102?00011(0 1)44120010000030300100112112000121?(0 1)121020231102043121010?312?1(3 4)00?3111000201201001210132?01100131101201010121003400202031000110010001011?0010001021111111001010(2 3)100101(8 9)40?00012120110?221???0??3(1 2)?12010?1110?0????0?1?001
	Zygorhiza_kochii              ?0000020??20000000000?04101??0210000140110011002?510000100?22010(1 2)0?210????1?01??200001??00000??????????????0100?0010001311002?0?20?1?00?0?20???02122000111001(0 1)000??2?0?(2 3)0(0 1 2)(0 1 2)?????0?1???0?????1010002012000002000?0(0 1)010?00?111000??10???00000????0?110121000?10??10?????0???200001?000010011000017??000002000???????0?0?000??1?0?1100?00022040002000
	Mystacodon_selenensis         ?01000104?20010000000?03101000?110???4001001??02?510000?00?22010100210???01001??200001?000000??????????????0?00?0010001131102?002001000?02200?002??2?00?0101????0??????????????????????????????????????????????????????????????????????????????????????????????????????????????????????0(0 1 2)(0 1 2 3 4)0??????00000021000??????0?0?0000?1???1????002????0?03?00
	Coronodon_havensteini         ?0?000?1??20020000?00?03100?00?01010(0 1)40?1011100????????????2?00010??10???02001??30000??000?000?????????????01000001?000???(1 2)?2?00200200?002?10?000??3110(0 1)01010(0 1)0?0??2?0??0(0 1 2)(0 1 2)0???0010?000411?3?0?1000?00??00100003?(0 1)011100110002103000??01??11000001201??1010?0??10000???0112100010001??00?(0 1 2 3 4 5 6)??????????????????????????????????????????0?04503000300?
	Fucaia_goedertorum            ??01001??530010000000?0?11?????????0?40?3?110003?5101000???22000111010???03001??200001??00200??????????????0101?1010001120202?0020?1?00?1??00?001021010002011(0 1)000??2?0??0(0 1 2)(0 1 2)????00?1?0001????10?10?1?02??0?130??(0 1)(0 1)(0 1)0(1 2)??00?100??????????00(0 1)(0 1)??????(0 1)????(0 1)1??1????????????1?01??????????????????????????????????????????????????????????00???????11???
	Aetiocetus_cotylalveus        ?0110001(1 2 3)430020000000?0?11(0 1)???00101???????????03?410?0000??22000110010???03001??300001??00100??????????????0101?201000332?102?0020?1?00?1??10000013201000101(0 1)(0 1)000?0100100?(0 1 2)?1?3000(0 1)?00??????3011?00?01??????????????????????????????????????????(0 1 2)???0?????010???00????????1?00????0?0?0042?11015(0 1)???????????????????????????????????000(1 2 3)3??0??200?
	Eomysticetus_whitmorei        ??110????32?????0???????0????????????00?30211001?????????0?????1???210???03001??200001?000000??????????????0100?(1 2)0100033202?1?0020?(2 3)?00?0221??00222011000101(0 1)???????????????????0?0??00112?341?1001??1??001200020001010021000200300011001100002011111120010100??00102?01001000000000??00(0 1)2?0001?????1000110?????????????????????????00????????3?0?
	Micromysticetus_rothauseni    ??????????????????????????????????????????????????????????????????????????(0 1 2 3 4)??(1 2 3)????????????????????????????????????????????(0 1 2 3)?????20?(1 2 3)??0?1??1??1012220100010?0??????(2 3)?0??0??????00?0?0001111330?1000001??0012000103010100110001003?00?100110010(0 1)00121111?101????1?????????????????????????????????????????????????????????????????????0????????3?0?
	Diorocetus_hiatus             ?0110011(3 4 5)(4 5)3(0 1)120011100???0????????????00?30201002?3???????0?22000210010???02001??300001?000000??????????????0?00?101??0??41111?0020?3?00?0?110?102203100001010(0 1)000?0100100(0 1 2)(0 1 2)????0000?000101031011000??1??011400101?0110110100010031001000121(0 1)001122??0301000100?00101??01011000001000??00???00?160???00??1?0?????????????????????????0?0???????4?0?
	Pelocetus_calvertensis        ?011001155301?0011100???0????????????00?3?301101?4???0??00?21001100110???02001??300001?000000??????????????0?00?101??01?40101?0020?3?00?0?120?1012131?0001000(0 1)000?1100000(0 1 2)(0 1 2)?1030000?000?110(1 3)1011000(0 1)00??10130??0??11??12?100020?(2 3)01?210???1100(0 1)?(0 1)2??040?000000?0?0010?01010?0?01?010300041001?1(5 6 7 8)????001112?0????????????????????????0?0???????4?01
	Parabalaenoptera_baulinensis  ?011001?33(2 3)0??0?1?100???0????????????00???1??1111(3 4)???????0???1?1?00(1 2)10???03002?0300001?000000??????????????0?00??01?00?04?2?1?0010?3?11?1(0 1)?3??00?1????0?010??(0 1)000??100???(0 1 2)(0 1 2)????????????????????10?0??1??????????????????????????????????????????(0 1 2)2???4??0001????????????????????????(2 3)?00????????????????1???????????????????????????0?????????5?0?
	Archaeodelphis_patrius        ??????2????000?10?001?????????????????????????0302111000?2112?00??(1 2)00????0201200300001?0002000?????????????0?00?1010001211211?00?001?00?(0 1)(0 1)(1 2)(0 1 2)0???2(0 1)1100?0?????0000?1200??000?4?(1 2)00?1?1003???0?0101010?1??00130??01(0 1)021?00?110020??01?(1 2 3)?0?????????(0 1)???1(0 1)???1?????1??????0101?????????????????????????????????????????????????????????(1 2)00????????????
	Xenorophus_sp                 ?0100020332100?10?001?03211??01011????????????0202121001?(1 2 3)10?10021010(1 2 3)?0014024??410000?0001100?????????????0?000201000112121110020001001011101002232000001001(0 1)00??02?00?0(0 1 2)(0 1 2)?21?0??1?0?0(2 3)12110010104?02??0003001?1(0 1)021100211002??1?????0122?1(0 1)0100110101001010??100?0?001012000000000???????????????????????????????????????????????200003??02020??
	Xenorophus_sloanii            ???0002?(2 3 4)?2100?100001?04(2 3 4)12??011001???????????0202121001??10??0021?00???01(4 5 6)02(3 4 5)00410001?000110??????????????0?00?2010001220211100?0001????1???????????????????(0 1)000?02?0???(0 1 2)(0 1 2)????????????????????????????????????????????????????????????????????????????????????????????????????????????????????????????????????????????????????????200?46??0(0 1 2)0????
	Albertocetus_meffordorum      ????0?????(0 1)100?100001??(1 2 3 4 5 6)?1?????????????????1??0????2100??210?10021??0(2 3)0001(3 4)02(3 4)0?(4 5)0000???0??10??????????????0?00?101?001??0(3 4)?200?20?0100?0??00???0??2000001?11(0 1)?0??02000??(0 1 2)(0 1 2)????0001?0103???0?01010?101??000?0?0(1 2)(0 1)(0 1)021100?11002(0 1)0(1 2)01???01????????(0 1 2)??0??(0 1)0010?0??10000?001011010000000?????????????????????????????0??????1???1010000201????????1?0?
	Echovenator_sandersi          ?010002001110??10000??02211??011000??(4 5)0(1 2)1001?00(2 3)0?12???????0?100(1 2)1020(1 2 3)(0 1)001432400500002?0001100?????????????0?000101000231?(3 4)(1 2)200020001?011?0001000(1 2)320000(1 2)??0?(0 1)00???2?0???(0 1 2)(0 1 2)????0001?000(2 3)12104010101112??0003000(0 1)1(0 1)021100011(0 1)0200201031011100(2 3)011(0 1)1100(0 1)1001000??10000?0????1010000000?10?????????????????????????????????1?01?01000021102(2 3)(3 4)40100?0?
	Cotylocara_macei              ?010?02?(1 2 3)(3 4)2100?100001?04211??011000??(3 4)0?1001?0030312???1?(0 1 2)00?10011020(1 2 3)(0 1)0015025005000(0 1)1??000100?????????????0?020102(1 2)0022104202?020001?0010000?100232000020?0?(0 1)00???(2 3)?0??1(0 1 2)(0 1 2)????00?1?0001120130?0?02??2??000200001(0 1)0211000111020010102101(1 2)21030(0 1)10100?01001?00??1??????????1010010100?(1 2)00????????????????????????????????1?00(0 1)0?00002210?2??0102?0?
	Agorophius_pygmaeus           ???0001?552200?10010??0(4 5 6)?0?????????0?40?100???0203???011?100?1002010010010412300(3 4)0??01?00000?0?????????????14(1 2)01?010?01311211000100001012121?1000102000?01011(0 1)?????2?0???(0 1 2)(0 1 2)????0??0?1??(2 3 4)011??0????????????????????????????????????????????????????????????????????????????????????????00????001(4 5 6 7 8)???????????????????????????????????(1 2)00?33?????2?0?
	Ankylorhiza_tiedemani         ?0100011552200??0010??02201000201000??????????020310?0??0??0?100201(0 1)010000312(3 4)00400001?0000000?????????????1(3 4)?010010001211211(0 1)001000001(0 1)222(1 2)010011(0 1)1000101011(0 1)?????(2 3)?0??0(0 1 2)(0 1 2)????1012?20(0 2)2010131?0002012????????????????????????????????????????????????????????????????????????????????004(3 4)?00015(2 3)0?00?02100??????002100000012?100??100200??030210?
	Phoberodon_arctirostris       ?0100010442200??00(1 2)1??03311???10100??5011111100302???????300?10020(0 1)2010010512500600001?0000010?????????????0?01?(0 1)02(0 1)00131141110011000?2130?(0 1)?10011(0 1)??0011??0?(0 1)10(1 2)1(0 2)2?0???(0 1 2)(0 1 2)????10?3?2??(3 4)?01340?0????1????????????????????????????????????????????????????????????????????????????????200??????1(6 7 8)?0??00?21(0 1)???????000000010012?100?01012(1 2 3 4)(3 4 5)??0?1200?
	Patriocetus_kazakhstanicus    ?0(1 2)0002?4(3 4)2100?100200?06301??011000??(3 4 5 6 7 8 9)0??0????0?0??0?010?1?0?010?010010010412400500001??0000???????????????1410?(0 1)01??015002210001000000?2??(0 1)??00?11100011101?(0 1)?0???(1 2)?????(0 1 2)(0 1 2)????2??3??00(2 3 4)11?03010013?02?????????(0 1)??02??0??????????????????????????011111001????????????????????????????????????????????????????????????????????????0100?3(2 3)??0(0 1)02?0?
	Waipatia_maerewhenua          ??10002?4(4 5)2100?10?000?0(3 4 5)4120?01000001(6 7 8 9)0(1 2)10010102021111(0 1)0?(1 3)?0?100?011010120422500500000?0002000?????????????151(0 1)?(0 1)01(0 1)00111032110?10000?1?2??1010011(1 2)1000110?01(0 1)10(0 1)??2?0???(0 1 2)(0 1 2)????101(2 3)?(1 2)003?21(1 3)30?0002002??01131112230111002111?20??1011100230000010??0121001010??1000??00?0021000???0???0??????????????????????????0000?0010????????0(0 1)0100(2 3)0(2 3)0211?0?
	Papahu_taitapu                ???00020???100?100101?00(3 4 5 6 7 8)0?????????????????1?003021111101(0 3)00?1002011020110312400500001?0000000?????????????1410?001000111?331100100000(1 2)12??10?01111100011(0 1)001010(1 2)0?200???000???1??202??2?2??3?10??2?????0103011?2301??00??1002001??2??003400001???????????????????????????????????????0??????????????????????????0000100??????????010????????10?0?
	Ediscetus_osbornei            ?0100010(3 4)42100?100100?06401???????????????????01031?1?101(0 1 2)00?10020(1 2)(1 2)010010422400500001?0002000?????????????1510?00201011214311002100002?3(0 1)?10?000111000020112(0 1)101??2?0?(2 3)1(0 1 2)(0 1 2)????0012?00040?133010022012??01?3?1??(1 2 3)??11(0 1)002???12000100(1 2)10?3310?0?23111111001???????????????????????????????????????????????????????00001000(0 1)?120000?0101???????11?0?
	Squalodon_calvertensis        ?110002?(3 5)53100?100201?05311?0010000??40110010002021010(0 1)1?1?0?0102011010100522(4 5)00701001?0000000?????????????1620?00100012104011001100002?301101002112000020100(0 1)1?(0 1)??2?0?1(1 2)(0 1 2)(0 1 2)????0012?2(0 1)0(2 3 4)100330100021(0 1)2??011211122(0 1)0111000100021001002100341020112010101001??0??1??????????2100000200?100????101??????1??1011????????????00????????0101?(2 3)3??0012?0?
	Prosqualodon_davidi           ?0000021552200?000100?0430200000100?150?1001?101(0 1)000?0101100?110(1 2)0000100004(1 2)2511500001?0001000?????????????1500?001000121142110?11000?2?3??00?000103100110?0?(0 1)?02012100(2 3)1(0 1 2)(0 1 2)?103101(2 3)?200(3 4)????3010002?01??1??3???(1 2 3)??011?00?11??????01??????????????0(0 1)??20??1(0 1)0010000????????2000???00??????????????0?010?11001??????????????????????0(0 1)0?13333001200?
	Squaloziphius_emlongi         ????0?2??52(0 1)00?100101?????????????????????????0102??10???1?0?11(0 1)2001010120512500(6 7)00001?0002000???????????????01?(0 1)01000122042110?11000?2?3??(0 1)0?002012000220?01?11(1 2)023100?0(0 1 2)(0 1 2)?1041013?(1 2)0(1 2)(3 4)00031110102011????????????????????????????????????????????????????????????????????????????????????????????????????????????0000?0??????????010?????????2?0?
	Eurhinodelphis_bossi          ?0200020113000?100200?00800??00011???9020001?0020(2 3)1(0 1)11(0 1)?1100?10020120101206(1 2)2510700001?0001010?????????????1600?10121014015211001100(0 1)02130000?102222000221?0(1 2)(0 1)100?1200010(0 1 2)(0 1 2)????00?30201(3 4)000311100010120?0102010(2 3)23011100212002001102110034003011(1 2)010111001(1 2)00??10100(1 2)001102?0000000???00???0101(3 4 5 6 7 8)????00121?????????0000?01(1 2)?(0 1)2??00?000????????1?00?
	Notocetus_vanbenedeni         ??10002?342100?000200?0(0 1)401???00010??(4 5 6 7 8 9)021?01??0203?(0 1)?????1?0?100(0 1)02?010120522510700001?0000010?????????????0?0(0 1)?102??????1(4 5)1?1??(0 1)100102?3?(0 1)(0 1)10001102000021101(0 1)1(0 1)1?2300?(2 3)03(0 1 2)????0??3??001020030100011120011030112230111001111110001021000341032122010111001200??11?002001002100000200?200?(0 1 2 3 4 5 6)????????0?11?????????????????????????????00?2????1?12?0?
	Zarhachis_flagellator         ?02000201120?0??0010??0?8?000?0001?(0 1)19020101?0030(1 2)1??????1?0?1002011010020612512700001?0001010?????????????0?000101000?110521(1 2)0011001021300000002113101021?01(0 1)112003000(2 3)0?(0 1 2)?0010003??00(3 4)12101010001012??(0 1)(0 1)03010023011100112(0 1)02000(0 1)0(0 1)1101(2 3)400(2 3)0(1 2)300(0 1)01110002101010(0 1)00(1 2)?01112100010000?1006600102(3 4 5 6 7 8)??0???????????????????????????????00010????1?12001
	Zarhinocetus_errabundus_      ?0200020113200?100101?0080???????????9020101?00302?1?????000?11021020100101(1 2)2501702001?00???10?????????????0?0??222???????????0?1100002?3??00?000(0 1)33100220?112102023000?033000100?2?210400?3(1 2)0?0001?12??111301102102110021200200001010003411201001211100011?0??10000?0????210000?000?????????????????????????????0?(1 2)000?11?12010?0?00????????11?0?
	Parapontoporia_wilsoni        ?02001204(2 3)3200?100100?1080????????????????????03001011?(0 1)1(0 1 2)10?1000002010120512511700002?000(0 1)010???????????????00?102?01?2215(2 3)221001000?2130?0??0011(1 2)200212???221020?3?1??0(0 1 2)(0 1 2)????02?3?2003000021?0001012???????????????????????????????????????????????????????????????????????????????????????????????????????????00101?2???1200(0 1)0??10????????10???
	Parapontoporia_sternbergi     ?0200120(1 2 3)23200??00111?10800????011???(8 9)0(1 2)010???22011011??1200?0000012(0 1)10110(4 5)12511700001?0000010???????????????00?002(1 2)012131(4 5)(1 2)221?0100002?30?00002(0 1)(0 1)3200012(0 2)?(0 1)221020?3?1?(1 2 3)0(0 1 2)(0 1 2)0???02?3?20030?00(3 4)01000(1 2)01201(0 1)212101?(1 2)(2 3)011100(2 3)1(1 2)01(0 1 2)0021(0 1)02100(2 3)1(0 1)0(1 2)1(0 1)1?000(0 1)11001001101000010??00210111??00?????????????????????????????001011232?120?1011101?????0?1000?
	Brachydelphis_mazeasi         ?0(0 1)00020(2 3 4)4220(0 2)?100101?0?50????????????????????0300111??1?010?(0 1)10(1 2)012210120512501710001?0001010????????????????0?101?00312042120011000?(2 3)030?0??000201000022?0?11020?310?(2 3)?3(0 1 2)0???1??3?10?(2 3)0002(2 3)010001002??010100(0 1)?(1 2)?011000311012001100210034(0 1)011(0 1)0?0(0 1)0(0 1)11111?????1???????0112?0?11?????????????????????????????????10100013??11001011?010??????10?0?
	Orycterocetus_crocodilinus    ?0100010442200?000101?0040????0??1????????????01111111?1?100?0001002012(0 1)20(4 5)12(4 5)0051001011100000?????????????0?0??1(0 1)2000??4?(2 3)1????2100002130?00?112022000021?00(0 1)?00?211003?(0 1 2)(0 1 2)?11312?2?200?000311?012(2 3)112??100210112(1 2 3)0011002020121011012100310002101120(0 1)1100??01110001011?1122100110200???????????????????????????????????????????????????????0?1??0?
	Kentriodon_pernix             ?0100020542100?10010??00700??00001???901?001?1010(2 3)1011?31200?1001012010110512500500001?0000010?????????????1401?101000141142120?11000?2?30?000010112000120?01(0 1)1020?3?0?3033????0??3?20030003311001(1 2)01200100(2 3)00132101110031100200010121003400200031001110011001010100100110211011120020006501102(5 6 7 8)?????????????????0000002211120102101010????0?10001
	Delphinodon_dividum           ?0100020(1 2 3)42000??00100?00(5 6)01??000110??(6 7)01100110020(2 3)1011?21200?000?0120(1 2 3)?110512500700001?0000010?????????????1600?101010131153120011000?2?30?00?020?220000???0?(0 1)1020?2?????(0 1 2)(0 1 2)???????3???0(0 1 2 3)???2(3 4)0?010?002??000200131(0 1)0111003120020011002100330030103000111001??01?1??????????2???011100?100?(0 1 2 3 4 5 6)??101(3 4 5 6 7 8 9)????0011110??????0000000?121201021110?0????1?10?01
	Kampholophos_serrulus         ??10??2?(1 2 3)4(2 3)(0 1)00?1??(1 2)???00(1 2 3 4)?1?00(0 1)011???(4 5)00(0 1)0(0 1)1(0 1)1020(2 3)1(0 1)???????0?1?0?01201011051250061?001?0000010?????????????1600?002(0 1)0002114(1 2)?1??1110??2?3??(0 1)0?00(0 1)1(1 2)(1 2 3)?00(0 1)11012?002??3?0????????????(2 3)?????????(3 4)??0?0(1 2)?02??00?(2 3)101?(1 2)(1 2 3)011?0031(1 2)0?(1 2)???100(1 2 3)(2 3)00(2 3)(2 3 4)?0(1 2)000?0(0 1)0?(1 2)10010(0 1)010?01??(1 2)???001?0011??????00???????(2 3 4 5 6 7 8 9)?????????????????00000000011200001?1???????0??????
	Lophocetus_calvertensis       ??(1 2)000???4(1 2)?0???00101?0?(1 2 3 4 5 6 7)0????????????????????0????????????0???0101201??(1 2)05(1 2)25??(6 7)00001?0000010?????????????1(5 6)????0210022(2 3)?5?021?01?0?12?30?00???????????01?1?(0 1)0020?2?0?????????????????(1 2 3)??????10????????0001000(1 2)1?011100312002101100210033102210?100112001?????0?????????????????????000?????????????????????????100000011?120?00111?????????1????
	Lophocetus_repenningi         ?0100020441200?100101?0060?????????????????????3021111?1?2?0??101112010120(4 5 6)12500(6 7 8)02002?0001010?????????????0?00?0021001(1 2)(2 3)1(4 5)302??0100011?30?(0 1 2)????????????01?1?21021?3?????(0 1 2)(0 1 2)??????????????????????????????????????????????????????????????????????????????????????????????????????????????????????????????????????20001001??110010?12??1??????11???
	Pliopontos_littoralis         ?010002?(2 3)33(0 1)00?100101?00600??00011???(8 9)0?0?01??0(2 3)0(1 2)1111?1?010?100(1 2)01221012051250071000(1 2)?0010010???????????????2000020(0 1)03(1 2)215?1(1 2)00111000(2 3)030?00?0201(0 1)110012(1 2)?01(0 1)1?20?3?0?20330???1??3?20030(0 1)0030100(2 3)20????0102001?2?00?100321012001101(1 2)10034101010?120111111001??10100(0 2)?????2101111200?100(2 3 4)(1 2 3 4 5 6)0111(1 2)(5 6 7 8)?????????????????002010122200101110?01?????0?10?0?
	Atocetus_nasalis_             ?01000205(2 3)2100?100201?00600?0?0011???60110010102011011?01000?010201201012041250050(1 2)001?00(0 1)0010?????????????140001021(0 1)025(2 3)14202101000002?30?0??0?0(0 1)2200?(0 1)(1 2)1?0?21?20?3?0??0(0 1 2)30???0??3?1?2?000?30????????020002101(2 3)1?011100(2 3)11?02?01101320034101010(3 4)0?0112001??0??1????1??010211011?2?0????????11???????????????????10(0 1)000211?010000112011????0?1000?
	Atocetus_iquensis_            ?01000(0 1)0(4 5)(1 2 3)2100?100101?00(5 6)00?010011??070110011002011011?110(1 2)0?1101022010120312510(4 5)02001?0010010?????????????0?00?00?00024??(2 3)(2 3)02000100002?30?(0 1)0002011200(0 1)02100(1 2)111202310020(0 1 2 3)3021(0 1)00?3?20(1 2)3000(1 3)30?00(0 2 3)1012020002(0 1)0(0 1)?1?00100031(0 1)00(1 2)00(0 1)01(0 1)(2 3)(1 2)0034(0 1)0100041000(1 2)100110010101001?0011211011?200?0004?011117(2 3)???0011112??????20(0 1)01001?20100001120??????0?1000?
	Albireo_whistleri             ?010?020412100?000101?0??000000011?117001001?00(2 3)031011?11200?100201221001?622501610?01?0001010???????????????000101101?22053210?1000001?20?00001(0 1)02200001(1 2)?02(0 1)1(0 1)???(2 3)100?0(0 1 2)(0 1 2)0??(0 1)00?3?100(3 4)00?(1 2 3)3110002012020002101?1?011100211012000100310034101010?10012100100010?0?0011101021101111?0?20113?010?9?000002?111??????20?000222212001010?0?2????0?11?01
	Hadrodelphis_calvertensis     ?01000(1 2)0112000??0010??0040100?(0 1)011?116011001?002011011?1?000?010210201?110(4 5)(1 2)2500(6 7)?(0 1)??1?0002010????????????????1?1020102221(4 5)420001110001130?????00??2000011?020102023?????330???0??3?20110000?0?000?0?0??0113101?10011100212002001100332023102011?10002100?000??1010010??002011111000??00(5 6)50?10?(3 4 5)110?0011110??????000000200?12?1011010?1????0?120??
	Liolithax_pappus              ?01000(1 2)0341200?000100?005001010011?117010001?101011111?1?0(1 2)0?000200201?120(5 6)?2510(6 7 8)12?01?0000010?????????????1(5 6 7)01?2021002221(3 4 5)(1 2)120011001??020?(0 1 2)???00?1100000??1?21020?3?0?3?330??????3?1????0??3???????????0002101?(1 2)00111003120?200110????03(2 3)?01010?1100(0 1)1001(0 1)?0??1??????????2???011100?000?????????????????????????00010?0?02020002002???????0?1100?
	Macrokentriodon_morani        ?0200020(4 5)32100?10010(0 1)?00401????001????????????0(2 3)021111?1?0?0?10010020101105(1 2)2500701001?0001010?????????????1601?1020001(3 4)115(1 2)11001100003?30?000020002000021?1?21020?3?0?(1 2)?330???0??3?20?200?330100?(1 2)012??0002101?2?011?00311002001010330032101010?01003100?????????????????????????????0??????????????????????????000000000?1201021010?(0 1)????0?12?0?
	Stenasodelphis_russellae      ????1?2????300?1??????????????????????????????0??010?1?1?100????10(1 2)2221?10(3 4 5 6)12(3 4 5)1?(5 6 7 8)10101?001?010?????????????0?00010??0021(2 3)1(2 3 4 5)?0210???00??0?0?(0 1 2)??????????????????1?(1 2)??(2 3)?????3???????????????????????????????????????????????????????????????????????????????????????????????????????????????????????????????????????11111?1????2?010?1?0?????????????
	Auroracetus_bakerae           ????0?(1 2)?????00????????????????????????????????0?0?1??????????110??022101104(1 2)2(4 5)00600?01?001?010?????????????0?00000?01021(2 3)?(4 5)????0??0000??30?(0 1 2)??????????????????1?(1 2)0?2??????30???????????????????????0?2???????????????????????????????????????????????????????????????????????????????????????????????????????????02110013????0110?0???????????????
	Eodelphinus_kabatensis        ????00(1 2)??(4 5)(1 2)?0???00(1 2)01?????0??????????????0??011(0 1)0??(0 1)??????20?11020(0 1)2010110(3 4)225006120(0 1)(1 2)?000101??????????????0?01??02??0????(4 5)(2 3)???0??000?(2 3)?300(0 1)0?0220120001?????(0 1)10202(2 3)100(2 3)033021(2 3)0(0 2)?3?20(1 2)30001(1 2)1?000201???0002001(2 3)(1 2)?011??031101201(0 1)1002(1 2)00(2 3)(2 3)00(1 2)000?100?2000100010100?010??10(1 2)1111111???????????????????????????????1?000??????2010?1?1????????????01
	Hemisyntrachelus_pisanus      ?0100020332200?000(0 1)01?00(3 4)00?100011???(5 6)001011?001001011?1???0?(0 1)1(0 1)(1 2)01??????0?12510???????00???1??????????????????0???????????????0?1000?(2 3)?3??(0 1)????????????2?????10(1 2)??2??????3?????????????????????????????0002101?1?010100012012010?00220032001020?10001100??????1??????????2???111200????????????????????????????????????3?11?????1????0????0?1?0??
	Hemisyntrachelus_cortesii_    ?01000203(2 3)2(1 2)00?000(0 1)01?(0 1)0(3 4)00?000011???50010110?010(0 1)1011?11010?(0 1)10(0 1 2)0120(1 2)01(0 1)05125(0 1)(0 1)710012?0000011?????????????0?0(0 1)?102??032??(4 5)?000?0(0 1)000?(2 3)?3??00?00(1 2)102000(0 1)21?02110202(2 3)?0???3(0 1 2)0(2 3)1(1 2)?0?3????3?0?331?0(0 1)0201??????(1 2)001???0????02?(1 2)0???????0??00(2 3)(3 4)?0??(1 2)0?????(1 2)?001101??????0???1??2?11???????011340010?(4 5)?0000012111??????(1 2)01000?311220100?010?0????0?1200?
	Piscolithax_longirostris      ?01000203(3 4)2(0 1)00?100101?00700??00011??0(8 9)001011?101021011?212(0 1)0?100(1 2)0122121203(1 2)2500510001?0010010?????????????0?01?002112?2114?210021000?(1 2 3)?30?20?001(0 1)0200011?101111202(2 3)1002053030100?3?100(3 4)(0 1)000(1 2)11002(1 2)012010002101?1?001?0031(1 2)01200010121003(2 3 4)002(0 1)00?0101(0 1)10010001011100(0 2)1?00(0 1)2111111000?000(0 1 2 3 4 5)???10?(2 3 4 5 6 7 8 9)?000?????????????(0 1)1100?2(2 3)2012111010?0?0????0?11001
	Australithax_intermedia       ????002??40000?10010??00(6 7 8)0????????????????????0(1 2)031011?2?000??001002210120412500711101?0001010?????????????0?01?(0 1)020103211(4 5)(2 3)220?10000?(2 3)?30?00?002012000?22?01(0 1)1?20?3?0?20530???1??3?10?30003(1 2)110001012???????????????????????????????????????????????????????????????????????????????????????????????????????????02100023??121010?0?0???????????0?
	Lomacetus_ginsburgi           ?010?020432100?000200?0?(6 7 8)0????????????????????01031(0 1)11?21020?0001002210120312500511?01?0000010?????????????0?010002??112213(2 3)210?10000?(2 3)?30?(0 1)00??????????(1 2)1?0111?20?3?1?204(0 1 2)0???0????(1 2)0?3???0??1000(1 2)012???????????????????????????????????????????????????????????????????????????????????????????????????????????011011(1 2)31?121010?0?0?0???????0???
	Pterophocoena_nishinoi        ????002???(1 2)000??00001?00(2 3 4 5 6 7 8)0????????????????????000(1 2)1011?31(0 1 2)?0?110201?01?110(4 5 6)22500(5 6 7 8)12????00?101?????????????????1???????????(2 3 4 5)????0?1000?3?30?(0 1 2)0??210(1 2)20001?20?111020?3?0?(1 2 3)0330200???3?2?(0 1)300?(1 3)(1 2 3)110002012??0002?01?(0 1)?0(1 2)1100(2 3)120??00?100(2 3)(1 2)00(2 3)(2 3)?010?(0 1)?100?(1 2)(0 1)001000???00?0?1?0102111???????000?????????????????????????????0???2???(1 2)?0?1??????????????0?
	Haborophocoena_toyoshimai     ????002??(3 4)(1 2)100?100(0 1)01??????????????????????1??01011011?11220?110(0 1)01221012?412500710?11?0000010?????????????0?00?102??????05???0?(0 1)10000(2 3)?30?00?1211120000(1 2)??01(0 1)?0200(2 3)(1 2)10?0?30??10??2?(1 2)??300?331100000?2??0002101(2 3)1?0111002120120101002100321020103100110001?111?11100(0 2)??01021101111?0?????????????????????????????011000?3??12101?1?10?????????1?0?
	Haborophocoena_minutus        ????002??4(1 2)000?000(0 1)01?????????????????????????0?021011?11(0 1 2)20?010(1 2)0(0 1)20101204125007?0?01?0010010?????????????0?01?102(0 1)12?1204?210?11000?(2 3)?3??000000(0 1)(2 3)2000112?11(0 1)?02003?1?10(2 3)30???1??3?1?030?03(3 4)11000(0 1 2)012???????????????????????????????????????????????????????????????????????????????????????????????????????????00100013??121000?010?????????0?0?
	Meherrinia_isoni              ????102???(1 2 3)?00??00101?1?(1 2 3 4 5 6 7 8)0????????????????????0(2 3)0??(0 1)???????0?10020(1 2)2210120(3 4)12(4 5)(0 1)0(6 7)10001?0010010???????????????000(0 1)01?103121(4 5)?120001?00?(2 3)?30?(0 1)????????????0??0?(0 1)1020?(2 3)?????(0 1 2)(0 1 2)??????????????????????????????????????????????????????????????????????????????????????????????????????????????????????????????????????020101(1 2)?????0?10?0?0?????????????
	Protophocoena_minima          ?0000020??2100??00?01?0???????????????????????0?0????????(0 1)(0 1)0???0?0?2210110???????00??1?00?0010????????????????0??01??0?1?1???2?00????????????????????????????(0 1)1?20?3??????????????????????????????????????????????????????????????????????????????????????????????????????????????????????????????????????????????010??1???(1 2)2?010?01??????????????
	Ischyrorhynchus_vanbenedeni   ?0?00020113100??00101?00(5 6)0(1 2)??????1???(5 6 7 8)02010???2402?????????0???0(1 2)0122???10(4 5)225?2710001?0000010?????????????0?00??02?01?211(4 5)?200000100?2130?0?10001???010210??(0 1)1?20?3???????????????????????????????????????????????????????????????????????????????????????????????????????????????????????????????????????????????001?200?1????0?010??????0?1??0?
	Isthminia_panamensis          ?0200120000200?100????00{3 4}010011011?1160200010?210101110011?0?110200211?1102?25115000???0000010?????????????0?00000201002315121000010002120?000011????00?2100?????????????230??????3?????????3???????????????????????????????????????????????????????????????????????????????????????????????????????00???????????11200?1201100010?11?00????0?1200?
	Rudicetus_squalodontoides     00100020??2100??00100?0060????????????????????0102?1???????0?100?0120101104?2500700001?0000010?????????????1(4 5)01?101?00?21142010?01000?213??00001001??00010?0??1020?3???30???????0?312???000?2010002012???????????????????????????????????????????????????????????????????????????????????????????????????????????00101001??120100?010?0??????10?0?
	Pithanodelphis_cornutus       ??????????????????????????????????????????????0?02?????????0?100???2?????05125007?2?0??000?010?????????????0?01?002(0 1)0023115?021001000?(2 3)130?000020111?00002?02????????1??033???????3???1?????31101??012????????????????????????????????????????????????????????????????????????????????????????????????????????????01??0(0 1)3????0??3?1??????????1????
	Tagicetus_joneti              ?0100020112000??00201?0050????????????????????010110?1??1??0?1002012010110512500602001?0000010?????????????0?01?101000240152120011000?2130?0000001???0001??01(0 1)?02?23?1??032???????3?20??????1110001?12??????????????????????????????????????????????????????????????????????????????????????1(0 1)1?????00???????????00000003??110002?010?(0 1)??????10?0?
	Brachydelphis_jahuayensis     ?010002054(1 2)(0 1)00?1001???00(6 7)0????????????????????03001111?11??0?1101012(0 1 2)101(1 2)0512511(6 7)110?1?000(0 1)010?????????????0?00?002?00(2 3)12152?210?1000???30?0??0001???010?1???(0 1)102??3(0 1)?????(1 2 3)?2?1???3?????????4??0?02012???????????????????????????????????????????????????????????????????????????????????????????????????????????(0 1)000??1???11?0(0 1)0?010?1??????10?0?
	Brujadelphis_ankylorostris    ?0100020(3 4)(0 1)2?00??00101?006010010011?1180(1 2)0001(0 1)122021(0 1)???????0?000?002210110412500612001?001101??????????????0?00?00(0 1)??0222?52120001000?(2 3)130?0???10?11100021?12(0 1)102023(0 1)?????3?200???3?201??0??30?010?012020002001?1?01110021201210110(0 1)320023101011?100011001(0 1)0010101???0?1?(0 1)211011?2?0??0???????????????????????????1(0 1)01002111(0 2)?1101110?0????0?1100?
	Otekaikea_marplesi            ????0?(0 1)?????00????(1 2)???????2??1?00??????????1(1 2)?0(1 2)0??11??0?110?100?0(1 2)10??0(0 1)0(5 6)12500500001?0002000?????????????1420??0200011214220001?0000213??0010020(1 2)(1 2 3)?0001??01??????2?0??0(0 1 2)(0 1 2)????1012?2?(0 1)31111(2 3)0?0??2??2??0103110023011100011002001100(2 3)(1 2)002(3 4)003011(0 1)10001(0 1)001?0010000???00???210001020??100?????????????0????0???????000?0101???2?000110?????????2?0?
	Otekaikea_huata               ??2?002?(3 4 5)5(2 3)(1 2)00??00(1 2)?????(1 2 3 4 5 6 7 8)?2???(1 2)0000??(3 4 5 6 7 8 9)0(1 2)10011?0(2 3)0(2 3)10?1???????100201?0????0(4 5)2250060??0???002000?????????????14?1??02(0 1)0012113(1 2)210?11000?213??(0 1)?100(1 2)0(1 2)??00110101??(0 1)???(2 3)?0??1(0 1 2)(0 1 2)????10?3?20031111(2 3)0?0?03002??000301?(0 1 2)(1 2 3)301110001100(1 2)00(1 2)010(2 3)1002(2 3)003011(0 1 2 3)100021001???????????????????????????100(0 1 2 3 4)???0????0??0001100???????000?0101?(0 1)?1?0300?0?????????2?0?
	Ashleycetus_planicapitis      ???00?1??5(1 2)?0????0????0??0????????????????????021310???0????20002000?(1 2 3)?020011210300001?0001000?????????????020010?1??0??1?01(0 1)00020010001111(0 1 2)????????????000?0??????????????????????????????????01(1 2)1002????????????????????????????????????????????????????????????????????????????????????????????????????????????010????????0?0????00????????????
	Mirocetus_riabinini           ???0002??(3 4 5)(1 2 3)100??00????03(5 6)1???01??0?????????????(1 2)?4?????????2?000?0?(1 2)?????00?23?0300?0???00(0 1)?????????????????????????????????????20000?0?0??0??001(0 1)???00?01???(0 1)???????0???00?????????????????30?0??(1 2)??(1 2)????????????????????????????????????????????????????010?????????????2??0??????(2 3)??041?00015????00021000??????0(1 2)0??0000(2 3)???0????0??04??0(0 1)?3?0?
	Simocetus_rayi                ?0100010552100?100100?04111000101000?4101011(0 1)?01001011?0?300?01020100(1 2)?0203213??300001?000(1 2)000?????????????1210?001000121110020?1000000?1(1 2)?10?001131?00210011(0 1)000?12?000000?10300?2??002??03301002200(0 1)??000201?(0 1)1301?(0 1)00?111020?(1 2 3)01???0?????????(0 1)??0???001?????1??????0001????????????????????????????????????????0101001?02?0100001000??340?01?0?
	LACM_124104                   ?????????????????????????????????00?????????????????????????????????????????????????????0??????????????????????????????????????01???00011??001001121100?110?1??00?1200000??????00?(1 2)?1112????30100?2001????????????????????????????????????????????????????????????????????????????????0?????????????????????????????0?0?(0 1)?????????????????????2???
	Olympicetus_avitus            ?0??0?1????100?000000?03?01??011000???????????02001010?(0 1)?101200020000100202012003?0?01?000200??????????????0200?0010001221100000100000011??00100111110021(1 2)0110000012?0?0000????0??(1 2)?1012001?30?0???0??00??????????????????????????????????????????????????010???000000?000110001?200?20???????????????????????????010100(0 1)00??0100?0100?33341(0 1)10?1?
	LACM_158720                   ?0??0?1????100?100000?04101??011000???0??011?102031010001201200020000100202012003?0??1?00020???????????????0200?0010?0?121100100100000010??0010001111002110100?00012?000?00?103?0?(1 2)???1??????0?0022?0(1 2)???????????????????????????????????????????????????0000???00000???0010?0???20??200??????????????????????????010100(0 1)00??0100?0100?34140(0 1)?1?10
	LACM_124105                   ????0?1?????00?(0 1)??0?0?0???1????1001????????????103101000100?2?0?200??????0(1 2)012003?0????00020??????????????????0?0010?????1(0 1)00??0?0?2000?1???01??1????0???10??0???0???0??000????????????2??????0???2???000012011?13011(0 1)00211101001111230022002011?000?(0 1)100?010???0000?0????100001?200???????????????????????????????1???0(0 1)????0???00??0????????0???
	CCNHM_1000                    ???0??1????100?0?0?????(2 3)?01???11000???????????01121010001001201?201?0????0?012003?0?????00?????????????????02?0??010?01?11100000100100001??1??00110110021201?0????????????0?????0?1?0?0?101?30?0??1???000212001313011(1 2)002111010(0 1)10101000120020111000011001???100??000000011?0?????????????????????????????????????0101?0??0??????00?00?34???????1?
	Inermorostrum_xenops          ??0000(2 3)?332100??00001??00?????????????????????03??12?001?200??001101020001(3 4 5)(0 3)2(3 4 5)00400001?0002100?????????????0?00?1010001211(3 4 5)(1 2)2000?0001000???(0 1 2)?????????????????(0 1)00?????????(0 1 2)(0 1 2)??????????????????????????????????????????????????????????????????????????????????????????????????????????????????????????????????????001???0???(1 2)10100?0101???????10???

;

END;
BEGIN ASSUMPTIONS;
	TYPESET * UNTITLED   =  unord:  1- 338;

END;

BEGIN MESQUITECHARMODELS;
	ProbModelSet * UNTITLED   =  'Mk1 (est.)':  1- 338;
END;

BEGIN TREES;
	Title '4 MPTs-backbone_unord.tre"';
	ID 01865dfb913132;
	LINK Taxa = Taxa;
	TRANSLATE
[0] 		1 Bos,
[1] 		2 Sus_scrofa,
[2] 		3 Hippopotamidae,
[3] 		4 Georgiacetus_vogtlensis,
[4] 		5 Mammalodon_colliveri,
[5] 		6 Janjucetus_hunderi,
[6] 		7 Caperea_marginata,
[7] 		8 Balaenidae,
[8] 		9 Eschrichtius_robustus,
[9] 		10 Balaenoptera_physalus,
[10] 		11 Megaptera_novaeangliae,
[11] 		12 Physeter_macrocephalus,
[12] 		13 Kogia_spp,
[13] 		14 Ninoziphius_platyrostris,
[14] 		15 Tasmacetus_shepherdi,
[15] 		16 Ziphius_cavirostris,
[16] 		17 Berardius_spp,
[17] 		18 Mesoplodon_spp,
[18] 		19 Inia_geoffrensis,
[19] 		20 Platanista_gangetica,
[20] 		21 Lipotes_vexillifer,
[21] 		22 Pontoporia_blainvillei,
[22] 		23 Monodontidae,
[23] 		24 Phocoena_phocoena,
[24] 		25 Phocoenoides_dalli,
[25] 		26 Tursiops_truncatus,
[26] 		27 Pseudorca_crassidens,
[27] 		28 Orcinus_orca,
[28] 		29 Orcaella_brevirostris,
[29] 		30 Globicephala_spp,
[30] 		31 Grampus_griseus,
[31] 		32 Leucopleurus_acutus,
[32] 		33 Delphinus_spp,
[33] 		34 Zygorhiza_kochii,
[34] 		35 Mystacodon_selenensis,
[35] 		36 Coronodon_havensteini,
[36] 		37 Fucaia_goedertorum,
[37] 		38 Aetiocetus_cotylalveus,
[38] 		39 Eomysticetus_whitmorei,
[39] 		40 Micromysticetus_rothauseni,
[40] 		41 Diorocetus_hiatus,
[41] 		42 Pelocetus_calvertensis,
[42] 		43 Parabalaenoptera_baulinensis,
[43] 		44 Archaeodelphis_patrius,
[44] 		45 Xenorophus_sp,
[45] 		46 Xenorophus_sloanii,
[46] 		47 Albertocetus_meffordorum,
[47] 		48 Echovenator_sandersi,
[48] 		49 Cotylocara_macei,
[49] 		50 Agorophius_pygmaeus,
[50] 		51 Ankylorhiza_tiedemani,
[51] 		52 Phoberodon_arctirostris,
[52] 		53 Patriocetus_kazakhstanicus,
[53] 		54 Waipatia_maerewhenua,
[54] 		55 Papahu_taitapu,
[55] 		56 Ediscetus_osbornei,
[56] 		57 Squalodon_calvertensis,
[57] 		58 Prosqualodon_davidi,
[58] 		59 Squaloziphius_emlongi,
[59] 		60 Eurhinodelphis_bossi,
[60] 		61 Notocetus_vanbenedeni,
[61] 		62 Zarhachis_flagellator,
[62] 		63 Zarhinocetus_errabundus_,
[63] 		64 Parapontoporia_wilsoni,
[64] 		65 Parapontoporia_sternbergi,
[65] 		66 Brachydelphis_mazeasi,
[66] 		67 Orycterocetus_crocodilinus,
[67] 		68 Kentriodon_pernix,
[68] 		69 Delphinodon_dividum,
[69] 		70 Kampholophos_serrulus,
[70] 		71 Lophocetus_calvertensis,
[71] 		72 Lophocetus_repenningi,
[72] 		73 Pliopontos_littoralis,
[73] 		74 Atocetus_nasalis_,
[74] 		75 Atocetus_iquensis_,
[75] 		76 Albireo_whistleri,
[76] 		77 Hadrodelphis_calvertensis,
[77] 		78 Liolithax_pappus,
[78] 		79 Macrokentriodon_morani,
[79] 		80 Stenasodelphis_russellae,
[80] 		81 Auroracetus_bakerae,
[81] 		82 Eodelphinus_kabatensis,
[82] 		83 Hemisyntrachelus_pisanus,
[83] 		84 Hemisyntrachelus_cortesii_,
[84] 		85 Piscolithax_longirostris,
[85] 		86 Australithax_intermedia,
[86] 		87 Lomacetus_ginsburgi,
[87] 		88 Pterophocoena_nishinoi,
[88] 		89 Haborophocoena_toyoshimai,
[89] 		90 Haborophocoena_minutus,
[90] 		91 Meherrinia_isoni,
[91] 		92 Protophocoena_minima,
[92] 		93 Ischyrorhynchus_vanbenedeni,
[93] 		94 Isthminia_panamensis,
[94] 		95 Rudicetus_squalodontoides,
[95] 		96 Pithanodelphis_cornutus,
[96] 		97 Tagicetus_joneti,
[97] 		98 Brachydelphis_jahuayensis,
[98] 		99 Brujadelphis_ankylorostris,
[99] 		100 Otekaikea_marplesi,
[100] 		101 Otekaikea_huata,
[101] 		102 Ashleycetus_planicapitis,
[102] 		103 Mirocetus_riabinini,
[103] 		104 Simocetus_rayi,
[104] 		105 LACM_124104,
[105] 		106 Olympicetus_avitus,
[106] 		107 LACM_158720,
[107] 		108 LACM_124105,
[108] 		109 CCNHM_1000,
[109] 		110 Inermorostrum_xenops;
	TREE 'PAUP_1' = (1,2,(3,(4,(((((5,((((((((7,((9,43),(10,11))),8),42),41),(39,40)),36),38),37)),6),35),((((((((((((((12,13),67),(((14,((15,(16,18)),17)),(((((((((((((((((19,94),99),(81,92)),91),(22,(66,73))),98),80),(74,75)),(21,(64,65))),72),71),96),((68,95),69)),97),(((70,79),78),77)),((23,((((((24,87),25),86),85),(89,90)),88)),((((26,33),(((((27,82),30),31),84),(29,83))),28),32))),76)),(20,93))),((60,(62,63)),61)),52),(57,59)),56),((58,101),100)),54),55),(50,51)),53),(104,((105,((106,107),108)),109))),((44,(((45,46),(47,((48,49),110))),103)),102))),34))));
	TREE 'PAUP_2' = (1,2,(3,(4,(((((5,((((((((7,((9,43),(10,11))),8),42),41),(39,40)),36),38),37)),6),35),((((((((((((((12,13),67),(((14,((15,(16,18)),17)),(((((((((((((((((19,94),99),(81,92)),91),(22,(66,73))),98),80),(74,75)),(21,(64,65))),72),71),96),((68,95),69)),97),(((70,79),78),77)),((23,((((((24,25),87),86),85),(89,90)),88)),((((26,33),(((((27,82),30),31),84),(29,83))),28),32))),76)),(20,93))),((60,(62,63)),61)),52),(57,59)),56),((58,101),100)),54),55),(50,51)),53),(104,((105,((106,107),108)),109))),((44,(((45,46),(47,((48,49),110))),103)),102))),34))));
	TREE 'PAUP_3' = (1,2,(3,(4,((((5,6),(((((((((((((((12,13),67),(((14,((15,(16,18)),17)),(((((((((((((((((19,94),99),(81,92)),91),(22,(66,73))),98),80),(74,75)),(21,(64,65))),72),71),96),((68,95),69)),97),(((70,79),78),77)),((23,((((((24,25),87),86),85),(89,90)),88)),((((26,33),(((((27,82),30),31),84),(29,83))),28),32))),76)),(20,93))),((60,(62,63)),61)),52),(57,59)),56),((58,101),100)),54),55),(50,51)),53),(104,((105,((106,107),108)),109))),((44,(((45,46),(47,((48,49),110))),103)),102)),(34,35))),(((((((7,((9,43),(10,11))),8),42),41),(39,40)),38),37)),36))));
	TREE 'PAUP_4' = (1,2,(3,(4,((((5,6),(((((((((((((((12,13),67),(((14,((15,(16,18)),17)),(((((((((((((((((19,94),99),(81,92)),91),(22,(66,73))),98),80),(74,75)),(21,(64,65))),72),71),96),((68,95),69)),97),(((70,79),78),77)),((23,((((((24,87),25),86),85),(89,90)),88)),((((26,33),(((((27,82),30),31),84),(29,83))),28),32))),76)),(20,93))),((60,(62,63)),61)),52),(57,59)),56),((58,101),100)),54),55),(50,51)),53),(104,((105,((106,107),108)),109))),((44,(((45,46),(47,((48,49),110))),103)),102)),(34,35))),(((((((7,((9,43),(10,11))),8),42),41),(39,40)),38),37)),36))));

END;


BEGIN TREES[!'Parameters: Strict Consensus of trees from Consensus Tree'];
	Title Strict_Consensus_Tree;
	ID 01865dfcc24333;
	LINK Taxa = Taxa;
	TRANSLATE
[0] 		1 Bos,
[1] 		2 Sus_scrofa,
[2] 		3 Hippopotamidae,
[3] 		4 Georgiacetus_vogtlensis,
[4] 		5 Mammalodon_colliveri,
[5] 		6 Janjucetus_hunderi,
[6] 		7 Caperea_marginata,
[7] 		8 Balaenidae,
[8] 		9 Eschrichtius_robustus,
[9] 		10 Balaenoptera_physalus,
[10] 		11 Megaptera_novaeangliae,
[11] 		12 Physeter_macrocephalus,
[12] 		13 Kogia_spp,
[13] 		14 Ninoziphius_platyrostris,
[14] 		15 Tasmacetus_shepherdi,
[15] 		16 Ziphius_cavirostris,
[16] 		17 Berardius_spp,
[17] 		18 Mesoplodon_spp,
[18] 		19 Inia_geoffrensis,
[19] 		20 Platanista_gangetica,
[20] 		21 Lipotes_vexillifer,
[21] 		22 Pontoporia_blainvillei,
[22] 		23 Monodontidae,
[23] 		24 Phocoena_phocoena,
[24] 		25 Phocoenoides_dalli,
[25] 		26 Tursiops_truncatus,
[26] 		27 Pseudorca_crassidens,
[27] 		28 Orcinus_orca,
[28] 		29 Orcaella_brevirostris,
[29] 		30 Globicephala_spp,
[30] 		31 Grampus_griseus,
[31] 		32 Leucopleurus_acutus,
[32] 		33 Delphinus_spp,
[33] 		34 Zygorhiza_kochii,
[34] 		35 Mystacodon_selenensis,
[35] 		36 Coronodon_havensteini,
[36] 		37 Fucaia_goedertorum,
[37] 		38 Aetiocetus_cotylalveus,
[38] 		39 Eomysticetus_whitmorei,
[39] 		40 Micromysticetus_rothauseni,
[40] 		41 Diorocetus_hiatus,
[41] 		42 Pelocetus_calvertensis,
[42] 		43 Parabalaenoptera_baulinensis,
[43] 		44 Archaeodelphis_patrius,
[44] 		45 Xenorophus_sp,
[45] 		46 Xenorophus_sloanii,
[46] 		47 Albertocetus_meffordorum,
[47] 		48 Echovenator_sandersi,
[48] 		49 Cotylocara_macei,
[49] 		50 Agorophius_pygmaeus,
[50] 		51 Ankylorhiza_tiedemani,
[51] 		52 Phoberodon_arctirostris,
[52] 		53 Patriocetus_kazakhstanicus,
[53] 		54 Waipatia_maerewhenua,
[54] 		55 Papahu_taitapu,
[55] 		56 Ediscetus_osbornei,
[56] 		57 Squalodon_calvertensis,
[57] 		58 Prosqualodon_davidi,
[58] 		59 Squaloziphius_emlongi,
[59] 		60 Eurhinodelphis_bossi,
[60] 		61 Notocetus_vanbenedeni,
[61] 		62 Zarhachis_flagellator,
[62] 		63 Zarhinocetus_errabundus_,
[63] 		64 Parapontoporia_wilsoni,
[64] 		65 Parapontoporia_sternbergi,
[65] 		66 Brachydelphis_mazeasi,
[66] 		67 Orycterocetus_crocodilinus,
[67] 		68 Kentriodon_pernix,
[68] 		69 Delphinodon_dividum,
[69] 		70 Kampholophos_serrulus,
[70] 		71 Lophocetus_calvertensis,
[71] 		72 Lophocetus_repenningi,
[72] 		73 Pliopontos_littoralis,
[73] 		74 Atocetus_nasalis_,
[74] 		75 Atocetus_iquensis_,
[75] 		76 Albireo_whistleri,
[76] 		77 Hadrodelphis_calvertensis,
[77] 		78 Liolithax_pappus,
[78] 		79 Macrokentriodon_morani,
[79] 		80 Stenasodelphis_russellae,
[80] 		81 Auroracetus_bakerae,
[81] 		82 Eodelphinus_kabatensis,
[82] 		83 Hemisyntrachelus_pisanus,
[83] 		84 Hemisyntrachelus_cortesii_,
[84] 		85 Piscolithax_longirostris,
[85] 		86 Australithax_intermedia,
[86] 		87 Lomacetus_ginsburgi,
[87] 		88 Pterophocoena_nishinoi,
[88] 		89 Haborophocoena_toyoshimai,
[89] 		90 Haborophocoena_minutus,
[90] 		91 Meherrinia_isoni,
[91] 		92 Protophocoena_minima,
[92] 		93 Ischyrorhynchus_vanbenedeni,
[93] 		94 Isthminia_panamensis,
[94] 		95 Rudicetus_squalodontoides,
[95] 		96 Pithanodelphis_cornutus,
[96] 		97 Tagicetus_joneti,
[97] 		98 Brachydelphis_jahuayensis,
[98] 		99 Brujadelphis_ankylorostris,
[99] 		100 Otekaikea_marplesi,
[100] 		101 Otekaikea_huata,
[101] 		102 Ashleycetus_planicapitis,
[102] 		103 Mirocetus_riabinini,
[103] 		104 Simocetus_rayi,
[104] 		105 LACM_124104,
[105] 		106 Olympicetus_avitus,
[106] 		107 LACM_158720,
[107] 		108 LACM_124105,
[108] 		109 CCNHM_1000,
[109] 		110 Inermorostrum_xenops;
	TREE 'Strict Consensus of 1 trees from Consensus Tree (Strict Consensus of trees from Consensus Tree)' = (1,2,(3,(4,(5,6,34,35,36,37,38,((39,40),(41,(42,(8,(7,((9,43),(10,11))))))),((102,(44,(103,((45,46),(47,(110,(48,49))))))),((104,(109,(105,(108,(106,107))))),(53,((50,51),(55,(54,((100,(58,101)),(56,((57,59),(52,((61,(60,(62,63))),((67,(12,13)),((20,93),((14,(17,(15,(16,18)))),(76,(((23,(88,((89,90),(85,(86,(24,25,87)))))),(32,(28,((26,33),((29,83),(84,(31,(30,(27,82))))))))),((77,(78,(70,79))),(97,((69,(68,95)),(96,(71,(72,((21,(64,65)),((74,75),(80,(98,((22,(66,73)),(91,((81,92),(99,(19,94)))))))))))))))))))))))))))))))))));

END;


BEGIN TREES;
	Title Backbone_tree;
	ID 01865dfd5d3c35;
	LINK Taxa = Taxa;
	TRANSLATE
[0] 		1 Bos,
[1] 		2 Sus_scrofa,
[2] 		3 Hippopotamidae,
[3] 		t4t Georgiacetus_vogtlensis,
[4] 		t5t Mammalodon_colliveri,
[5] 		t6t Janjucetus_hunderi,
[6] 		4 Caperea_marginata,
[7] 		5 Balaenidae,
[8] 		6 Eschrichtius_robustus,
[9] 		7 Balaenoptera_physalus,
[10] 		8 Megaptera_novaeangliae,
[11] 		9 Physeter_macrocephalus,
[12] 		10 Kogia_spp,
[13] 		t14t Ninoziphius_platyrostris,
[14] 		11 Tasmacetus_shepherdi,
[15] 		12 Ziphius_cavirostris,
[16] 		13 Berardius_spp,
[17] 		14 Mesoplodon_spp,
[18] 		15 Inia_geoffrensis,
[19] 		16 Platanista_gangetica,
[20] 		17 Lipotes_vexillifer,
[21] 		18 Pontoporia_blainvillei,
[22] 		19 Monodontidae,
[23] 		20 Phocoena_phocoena,
[24] 		21 Phocoenoides_dalli,
[25] 		22 Tursiops_truncatus,
[26] 		23 Pseudorca_crassidens,
[27] 		24 Orcinus_orca,
[28] 		25 Orcaella_brevirostris,
[29] 		26 Globicephala_spp,
[30] 		27 Grampus_griseus,
[31] 		28 Leucopleurus_acutus,
[32] 		29 Delphinus_spp,
[33] 		34 Zygorhiza_kochii,
[34] 		35 Mystacodon_selenensis,
[35] 		36 Coronodon_havensteini,
[36] 		37 Fucaia_goedertorum,
[37] 		38 Aetiocetus_cotylalveus,
[38] 		39 Eomysticetus_whitmorei,
[39] 		40 Micromysticetus_rothauseni,
[40] 		41 Diorocetus_hiatus,
[41] 		42 Pelocetus_calvertensis,
[42] 		43 Parabalaenoptera_baulinensis,
[43] 		44 Archaeodelphis_patrius,
[44] 		45 Xenorophus_sp,
[45] 		46 Xenorophus_sloanii,
[46] 		47 Albertocetus_meffordorum,
[47] 		48 Echovenator_sandersi,
[48] 		49 Cotylocara_macei,
[49] 		50 Agorophius_pygmaeus,
[50] 		51 Ankylorhiza_tiedemani,
[51] 		52 Phoberodon_arctirostris,
[52] 		53 Patriocetus_kazakhstanicus,
[53] 		54 Waipatia_maerewhenua,
[54] 		55 Papahu_taitapu,
[55] 		56 Ediscetus_osbornei,
[56] 		57 Squalodon_calvertensis,
[57] 		58 Prosqualodon_davidi,
[58] 		59 Squaloziphius_emlongi,
[59] 		60 Eurhinodelphis_bossi,
[60] 		61 Notocetus_vanbenedeni,
[61] 		62 Zarhachis_flagellator,
[62] 		63 Zarhinocetus_errabundus_,
[63] 		64 Parapontoporia_wilsoni,
[64] 		65 Parapontoporia_sternbergi,
[65] 		66 Brachydelphis_mazeasi,
[66] 		67 Orycterocetus_crocodilinus,
[67] 		68 Kentriodon_pernix,
[68] 		69 Delphinodon_dividum,
[69] 		70 Kampholophos_serrulus,
[70] 		71 Lophocetus_calvertensis,
[71] 		72 Lophocetus_repenningi,
[72] 		73 Pliopontos_littoralis,
[73] 		74 Atocetus_nasalis_,
[74] 		75 Atocetus_iquensis_,
[75] 		76 Albireo_whistleri,
[76] 		77 Hadrodelphis_calvertensis,
[77] 		78 Liolithax_pappus,
[78] 		79 Macrokentriodon_morani,
[79] 		80 Stenasodelphis_russellae,
[80] 		81 Auroracetus_bakerae,
[81] 		82 Eodelphinus_kabatensis,
[82] 		83 Hemisyntrachelus_pisanus,
[83] 		84 Hemisyntrachelus_cortesii_,
[84] 		85 Piscolithax_longirostris,
[85] 		86 Australithax_intermedia,
[86] 		87 Lomacetus_ginsburgi,
[87] 		88 Pterophocoena_nishinoi,
[88] 		89 Haborophocoena_toyoshimai,
[89] 		90 Haborophocoena_minutus,
[90] 		91 Meherrinia_isoni,
[91] 		92 Protophocoena_minima,
[92] 		93 Ischyrorhynchus_vanbenedeni,
[93] 		94 Isthminia_panamensis,
[94] 		95 Rudicetus_squalodontoides,
[95] 		96 Pithanodelphis_cornutus,
[96] 		97 Tagicetus_joneti,
[97] 		98 Brachydelphis_jahuayensis,
[98] 		99 Brujadelphis_ankylorostris,
[99] 		100 Otekaikea_marplesi,
[100] 		101 Otekaikea_huata,
[101] 		102 Ashleycetus_planicapitis,
[102] 		103 Mirocetus_riabinini,
[103] 		104 Simocetus_rayi,
[104] 		105 LACM_124104,
[105] 		106 Olympicetus_avitus,
[106] 		107 LACM_158720,
[107] 		108 LACM_124105,
[108] 		109 CCNHM_1000,
[109] 		110 Inermorostrum_xenops;
	TREE 'Untitled Tree+' = (2,(1,(3,((5,(4,(6,(8,7)))),((9,10),(16,((13,(11,(12,14))),((17,(15,18)),((19,(20,21)),(28,(24,((25,(27,(23,26))),(22,29)))))))))))));

END;


Begin MESQUITE;
		MESQUITESCRIPTVERSION 2;
		TITLE AUTO;
		tell ProjectCoordinator;
		timeSaved 1681409319333;
		getEmployee #mesquite.minimal.ManageTaxa.ManageTaxa;
		tell It;
			setID 0 2259757303016886350;
		endTell;
		getEmployee #mesquite.charMatrices.ManageCharacters.ManageCharacters;
		tell It;
			setID 0 4639817025877229085;
			mqVersion 360;
			checksumv 0 3 4166670158 null  getNumChars 338 numChars 338 getNumTaxa 110 numTaxa 110   short true   bits 2305843009213694975   states 1023   sumSquaresStatesOnly 2.0187407E7 sumSquares 2.0187407E7 longCompressibleToShort false usingShortMatrix true   NumFiles 1 NumMatrices 1;
			mqVersion;
		endTell;
		getWindow;
		tell It;
			suppress;
			setResourcesState false false 223;
			setPopoutState 300;
			setExplanationSize 0;
			setAnnotationSize 0;
			setFontIncAnnot 0;
			setFontIncExp 0;
			setSize 1440 776;
			setLocation -1649 145;
			setFont SanSerif;
			setFontSize 10;
			getToolPalette;
			tell It;
			endTell;
			desuppress;
		endTell;
		getEmployee  #mesquite.trees.BasicTreeWindowCoord.BasicTreeWindowCoord;
		tell It;
			makeTreeWindow #2259757303016886350  #mesquite.trees.BasicTreeWindowMaker.BasicTreeWindowMaker;
			tell It;
				suppressEPCResponse;
				setTreeSource  #mesquite.trees.StoredTrees.StoredTrees;
				tell It;
					setTreeBlock 2;
					setTreeBlockID 01865dfcc24333;
					toggleUseWeights off;
				endTell;
				setAssignedID 5559.1676614096139.6696145519819667202;
				getTreeWindow;
				tell It;
					setExplanationSize 30;
					setAnnotationSize 20;
					setFontIncAnnot 0;
					setFontIncExp 0;
					setSize 1217 704;
					setLocation -1649 145;
					setFont SanSerif;
					setFontSize 10;
					getToolPalette;
					tell It;
					endTell;
					getTreeDrawCoordinator #mesquite.trees.BasicTreeDrawCoordinator.BasicTreeDrawCoordinator;
				tell It;
					suppress;
					setTreeDrawer  #mesquite.trees.SquareLineTree.SquareLineTree;
					tell It;
						setNodeLocs #mesquite.trees.NodeLocsStandard.NodeLocsStandard;
						tell It;
							branchLengthsToggle off;
							toggleScale on;
							toggleBroadScale off;
							toggleCenter on;
							toggleEven on;
							setFixedTaxonDistance 0;
						endTell;
						setEdgeWidth 4;
						showEdgeLines on;
						orientUp;
					endTell;
					setBackground White;
					setBranchColor Black;
					showNodeNumbers off;
					showBranchColors on;
					labelBranchLengths off;
					centerBrLenLabels on;
					showBrLensUnspecified on;
					showBrLenLabelsOnTerminals on;
					setBrLenLabelColor 0 0 255;
					setNumBrLenDecimals 6;
					setSelectedTaxonHighlightMode 1;
					desuppress;
					getEmployee #mesquite.trees.BasicDrawTaxonNames.BasicDrawTaxonNames;
					tell It;
						setColor Black;
						setTaxonNameStyler  #mesquite.trees.NoColorForTaxon.NoColorForTaxon;
						toggleShadePartition off;
						toggleShowFootnotes on;
						toggleNodeLabels on;
						toggleCenterNodeNames off;
						toggleShowNames on;
						namesAngle ?;
					endTell;
				endTell;
					setTreeNumber 1;
					setDrawingSizeMode 0;
					toggleLegendFloat on;
					scale 0;
					toggleTextOnTree off;
					togglePrintName off;
					showWindow;
				endTell;
				desuppressEPCResponse;
				getEmployee #mesquite.trees.ColorBranches.ColorBranches;
				tell It;
					setColor Red;
					removeColor off;
				endTell;
				getEmployee #mesquite.ornamental.BranchNotes.BranchNotes;
				tell It;
					setAlwaysOn off;
				endTell;
				getEmployee #mesquite.ornamental.ColorTreeByPartition.ColorTreeByPartition;
				tell It;
					colorByPartition off;
				endTell;
				getEmployee #mesquite.ornamental.DrawTreeAssocDoubles.DrawTreeAssocDoubles;
				tell It;
					setOn on;
					toggleShow consensusFrequency;
					toggleShow posteriorProbability;
					toggleShow bootstrapFrequency;
					toggleShow consensusFrequency;
					toggleShow posteriorProbability;
					toggleShow bootstrapFrequency;
					setDigits 4;
					setThreshold ?;
					writeAsPercentage off;
					toggleCentred off;
					toggleHorizontal on;
					toggleWhiteEdges on;
					toggleShowOnTerminals on;
					setFontSize 10;
					setOffset 0  0;
				endTell;
				getEmployee #mesquite.ornamental.DrawTreeAssocStrings.DrawTreeAssocStrings;
				tell It;
					setOn on;
					toggleCentred on;
					toggleHorizontal on;
					setFontSize 10;
					setOffset 0  0;
					toggleShowOnTerminals on;
				endTell;
				getEmployee #mesquite.trees.TreeInfoValues.TreeInfoValues;
				tell It;
					panelOpen false;
				endTell;
			endTell;
			makeTreeWindow #2259757303016886350  #mesquite.trees.BasicTreeWindowMaker.BasicTreeWindowMaker;
			tell It;
				suppressEPCResponse;
				setTreeSource  #mesquite.trees.StoredTrees.StoredTrees;
				tell It;
					setTreeBlock 3;
					setTreeBlockID 01865dfd5d3c35;
					toggleUseWeights off;
				endTell;
				setAssignedID 5591.1676614155996.4107850334219123382;
				getTreeWindow;
				tell It;
					setExplanationSize 30;
					setAnnotationSize 20;
					setFontIncAnnot 0;
					setFontIncExp 0;
					setSize 1217 704;
					setLocation -1649 145;
					setFont SanSerif;
					setFontSize 10;
					getToolPalette;
					tell It;
					endTell;
					getTreeDrawCoordinator #mesquite.trees.BasicTreeDrawCoordinator.BasicTreeDrawCoordinator;
				tell It;
					suppress;
					setTreeDrawer  #mesquite.trees.SquareLineTree.SquareLineTree;
					tell It;
						setNodeLocs #mesquite.trees.NodeLocsStandard.NodeLocsStandard;
						tell It;
							branchLengthsToggle off;
							toggleScale on;
							toggleBroadScale off;
							toggleCenter on;
							toggleEven on;
							setFixedTaxonDistance 0;
						endTell;
						setEdgeWidth 4;
						showEdgeLines on;
						orientUp;
					endTell;
					setBackground White;
					setBranchColor Black;
					showNodeNumbers off;
					showBranchColors on;
					labelBranchLengths off;
					centerBrLenLabels on;
					showBrLensUnspecified on;
					showBrLenLabelsOnTerminals on;
					setBrLenLabelColor 0 0 255;
					setNumBrLenDecimals 6;
					setSelectedTaxonHighlightMode 1;
					desuppress;
					getEmployee #mesquite.trees.BasicDrawTaxonNames.BasicDrawTaxonNames;
					tell It;
						setColor Black;
						setTaxonNameStyler  #mesquite.trees.NoColorForTaxon.NoColorForTaxon;
						toggleShadePartition off;
						toggleShowFootnotes on;
						toggleNodeLabels on;
						toggleCenterNodeNames off;
						toggleShowNames on;
						namesAngle ?;
					endTell;
				endTell;
					setTreeNumber 1;
					setDrawingSizeMode 0;
					toggleLegendFloat on;
					scale 0;
					toggleTextOnTree off;
					togglePrintName off;
					showWindow;
				endTell;
				desuppressEPCResponse;
				getEmployee #mesquite.trees.ColorBranches.ColorBranches;
				tell It;
					setColor Red;
					removeColor off;
				endTell;
				getEmployee #mesquite.ornamental.BranchNotes.BranchNotes;
				tell It;
					setAlwaysOn off;
				endTell;
				getEmployee #mesquite.ornamental.ColorTreeByPartition.ColorTreeByPartition;
				tell It;
					colorByPartition off;
				endTell;
				getEmployee #mesquite.ornamental.DrawTreeAssocDoubles.DrawTreeAssocDoubles;
				tell It;
					setOn on;
					toggleShow consensusFrequency;
					toggleShow posteriorProbability;
					toggleShow bootstrapFrequency;
					toggleShow consensusFrequency;
					toggleShow posteriorProbability;
					toggleShow bootstrapFrequency;
					setDigits 4;
					setThreshold ?;
					writeAsPercentage off;
					toggleCentred off;
					toggleHorizontal on;
					toggleWhiteEdges on;
					toggleShowOnTerminals on;
					setFontSize 10;
					setOffset 0  0;
				endTell;
				getEmployee #mesquite.ornamental.DrawTreeAssocStrings.DrawTreeAssocStrings;
				tell It;
					setOn on;
					toggleCentred on;
					toggleHorizontal on;
					setFontSize 10;
					setOffset 0  0;
					toggleShowOnTerminals on;
				endTell;
				getEmployee #mesquite.trees.TreeInfoValues.TreeInfoValues;
				tell It;
					panelOpen false;
				endTell;
			endTell;
		endTell;
		getEmployee  #mesquite.charMatrices.BasicDataWindowCoord.BasicDataWindowCoord;
		tell It;
			showDataWindow #4639817025877229085 #mesquite.charMatrices.BasicDataWindowMaker.BasicDataWindowMaker;
			tell It;
				getWindow;
				tell It;
					setExplanationSize 50;
					setAnnotationSize 20;
					setFontIncAnnot 0;
					setFontIncExp 0;
					setSize 1217 684;
					setLocation -1649 145;
					setFont SanSerif;
					setFontSize 10;
					getToolPalette;
					tell It;
						setTool mesquite.charMatrices.BasicDataWindowMaker.BasicDataWindow.ibeam;
					endTell;
					setTool mesquite.charMatrices.BasicDataWindowMaker.BasicDataWindow.ibeam;
					colorCells  #mesquite.charMatrices.NoColor.NoColor;
					colorRowNames  #mesquite.charMatrices.TaxonGroupColor.TaxonGroupColor;
					colorColumnNames  #mesquite.charMatrices.CharGroupColor.CharGroupColor;
					colorText  #mesquite.charMatrices.NoColor.NoColor;
					setBackground White;
					toggleShowNames off;
					toggleShowTaxonNames on;
					toggleTight off;
					toggleThinRows off;
					toggleShowChanges on;
					toggleSeparateLines off;
					toggleShowStates on;
					toggleAutoWCharNames on;
					toggleAutoTaxonNames off;
					toggleShowDefaultCharNames off;
					toggleConstrainCW on;
					toggleBirdsEye off;
					toggleShowPaleGrid off;
					toggleShowPaleCellColors off;
					toggleShowPaleExcluded off;
					togglePaleInapplicable on;
					togglePaleMissing off;
					toggleShowBoldCellText off;
					toggleAllowAutosize on;
					toggleColorsPanel off;
					toggleDiagonal on;
					setDiagonalHeight 80;
					toggleLinkedScrolling on;
					toggleScrollLinkedTables off;
				endTell;
				showWindow;
				getWindow;
				tell It;
					forceAutosize;
				endTell;
				getEmployee #mesquite.charMatrices.AlterData.AlterData;
				tell It;
					toggleBySubmenus off;
				endTell;
				getEmployee #mesquite.charMatrices.ColorByState.ColorByState;
				tell It;
					setStateLimit 9;
					toggleUniformMaximum on;
				endTell;
				getEmployee #mesquite.charMatrices.ColorCells.ColorCells;
				tell It;
					setColor Red;
					removeColor off;
				endTell;
				getEmployee #mesquite.categ.StateNamesEditor.StateNamesEditor;
				tell It;
					makeWindow;
					tell It;
						setExplanationSize 30;
						setAnnotationSize 20;
						setFontIncAnnot 0;
						setFontIncExp 0;
						setSize 1217 704;
						setLocation -1649 145;
						setFont SanSerif;
						setFontSize 10;
						getToolPalette;
						tell It;
							setTool mesquite.categ.StateNamesEditor.StateNamesWindow.ibeam;
						endTell;
						setActive;
						rowsAreCharacters on;
						toggleConstrainChar on;
						toggleConstrainCharNum 3;
						togglePanel off;
						toggleSummaryPanel off;
					endTell;
					showWindow;
				endTell;
				getEmployee #mesquite.categ.StateNamesStrip.StateNamesStrip;
				tell It;
					showStrip off;
				endTell;
				getEmployee #mesquite.charMatrices.AnnotPanel.AnnotPanel;
				tell It;
					togglePanel off;
				endTell;
				getEmployee #mesquite.charMatrices.CharReferenceStrip.CharReferenceStrip;
				tell It;
					showStrip off;
				endTell;
				getEmployee #mesquite.charMatrices.QuickKeySelector.QuickKeySelector;
				tell It;
					autotabOff;
				endTell;
				getEmployee #mesquite.charMatrices.SelSummaryStrip.SelSummaryStrip;
				tell It;
					showStrip off;
				endTell;
				getEmployee #mesquite.categ.SmallStateNamesEditor.SmallStateNamesEditor;
				tell It;
					panelOpen true;
				endTell;
			endTell;
		endTell;
		getEmployee  #mesquite.charMatrices.ManageCharacters.ManageCharacters;
		tell It;
			showCharacters #4639817025877229085 #mesquite.lists.CharacterList.CharacterList;
			tell It;
				setData 0;
				getWindow;
				tell It;
					useTargetValue off;
					setTargetValue ;
					newAssistant  #mesquite.lists.DefaultCharOrder.DefaultCharOrder;
					newAssistant  #mesquite.lists.CharListInclusion.CharListInclusion;
					newAssistant  #mesquite.lists.CharListPartition.CharListPartition;
					newAssistant  #mesquite.parsimony.CharListParsModels.CharListParsModels;
					setExplanationSize 30;
					setAnnotationSize 20;
					setFontIncAnnot 0;
					setFontIncExp 0;
					setSize 1217 704;
					setLocation -1649 145;
					setFont SanSerif;
					setFontSize 10;
					getToolPalette;
					tell It;
					endTell;
				endTell;
				showWindow;
				getEmployee #mesquite.lists.CharListAnnotPanel.CharListAnnotPanel;
				tell It;
					togglePanel off;
				endTell;
			endTell;
		endTell;
		endTell;
end;
